# Supplementary material for: Spatial distribution and influencing factors analysis of national key rural tourism villages in the Yangtze River Delta region based on geographically weighted regression
Source: PLoS One. 2023 Nov 15;18(11):e0291614. doi: 10.1371/journal.pone.0291614 (PMC10651025; doi:10.1371/journal.pone.0291614)
Supplement: S1 Dataset — (XLS) [file pone.0291614.s001.xls]

## Sheet: GWR_11biao
FID	Observed	Cond	LocalR2	Predicted	Intercept	C1_ZGD10	C2_ZST60	C3_Zyw_xcj	C4_sxmd	C5_jdhmd_j	C6_ctclhmd	C7_yc_bz	C8_sc_bz	C9_ZrjGDP	Residual	StdError	StdErr_Int	StdErrC1_Z	StdErrC2_Z	StdErrC3_Z	StdErrC4_s	StdErrC5_j	StdErrC6_c	StdErrC7_y	StdErrC8_s	StdErrC9_Z	StdResid	Source_ID
0	0.000235029	19.5996	0.372151	0.000338283	0.000293664	5.45591e-05	3.91415e-05	1.90879e-05	-4.91599e-06	0.0170532	0.0122896	0.000326488	-0.000307772	3.55225e-05	-0.000103254	0.000158607	3.43637e-05	1.02425e-05	1.41136e-05	6.06321e-06	7.12732e-06	0.00117343	0.0013721	0.000125443	5.56159e-05	5.43183e-06	-0.651002	0
1	0.000542286	20.2038	0.436802	0.000655418	0.000660984	-2.24752e-05	8.30969e-06	-3.26859e-06	-6.02198e-07	0.00959846	0.037529	-0.00277244	6.12051e-05	3.3647e-06	-0.000113131	0.000159069	3.90096e-05	7.51612e-06	4.11584e-06	7.14301e-06	2.81006e-07	0.00110882	0.00751887	0.000188322	5.87209e-05	7.68792e-06	-0.711211	1
2	0.000133875	22.3236	0.36762	0.000269065	0.000295523	-4.29259e-05	-2.96977e-05	1.42796e-05	-0.000319754	0.0213635	0.0226941	-0.000745453	-0.000248514	-3.63946e-05	-0.00013519	0.000158769	4.1103e-05	6.34706e-06	6.7042e-06	5.55458e-06	0.000137535	0.00324381	0.00395339	0.000138534	7.11232e-05	1.29286e-05	-0.851492	2
3	5.78817e-05	22.8129	0.34734	9.76989e-05	0.000320193	-3.9805e-05	-3.13355e-05	1.11851e-05	-0.000276286	0.0109911	0.0503447	-0.000676518	-0.000209273	-1.59953e-05	-3.98172e-05	0.000158711	4.12142e-05	6.49474e-06	6.68155e-06	5.53946e-06	9.89645e-05	0.00319129	0.00800129	0.000131061	7.19385e-05	1.27062e-05	-0.250879	3
4	0.0008611	14.0635	0.404904	0.000796786	0.00056794	2.60467e-05	5.31121e-05	-4.26789e-05	-3.28295e-05	0.00401408	-0.0377237	-0.00216931	0.000466539	-2.91589e-05	6.43148e-05	0.000157546	2.91655e-05	6.38493e-06	4.31742e-06	6.14663e-06	6.90627e-06	0.000911266	0.00316139	0.000130326	4.79644e-05	4.95376e-06	0.408228	4
5	2.14894e-05	23.2119	0.571052	0.000116769	0.000402518	-1.51279e-05	-2.95466e-05	-8.6712e-06	-0.000333004	0.0173884	0.0204045	-0.00146033	-0.000260775	-9.04772e-05	-9.52794e-05	0.000158182	4.14589e-05	6.34782e-06	6.56833e-06	5.16675e-06	0.000135012	0.00272047	0.00116863	0.000165284	7.24552e-05	1.30247e-05	-0.602341	5
6	0.00040621	26.9789	0.396167	0.00038317	6.48479e-05	3.92582e-06	-5.16882e-05	-2.60509e-06	9.26394e-05	0.0157375	0.0184014	0.000739511	-5.57421e-05	7.85959e-05	2.304e-05	0.000158497	4.4138e-05	1.12867e-05	1.46843e-05	6.031e-06	0.000426817	0.00174866	0.00114914	0.000176361	6.90699e-05	1.37096e-05	0.145366	6
7	0.000580212	21.9975	0.548938	0.000341645	0.00031484	-3.2732e-05	-3.07169e-05	1.008e-05	-0.000293462	0.0300715	0.0236002	-0.000841453	-0.000256762	-2.32447e-05	0.000238568	0.000158784	4.23961e-05	6.21775e-06	6.5356e-06	5.47439e-06	0.000136556	0.00300522	0.00135488	0.00014993	7.00412e-05	1.23597e-05	1.50246	7
8	2.96598e-05	23.3308	0.420797	0.000233785	0.000200861	1.98724e-05	1.79495e-05	1.62735e-05	-2.56735e-06	0.0181126	0.0165329	0.000728831	-0.000353157	3.21036e-05	-0.000204125	0.000158255	3.92755e-05	1.10933e-05	1.5358e-05	6.17262e-06	7.1506e-06	0.0013839	0.00137617	0.000164281	6.3255e-05	5.98723e-06	-1.28985	8
9	0.000308684	27.3054	0.488675	0.000356418	0.000155735	2.84155e-05	-2.66141e-05	2.12438e-05	-2.79572e-06	0.0169515	0.0177184	0.000793799	-0.000282601	6.83474e-05	-4.77341e-05	0.000158151	4.65169e-05	1.14579e-05	1.47006e-05	6.10201e-06	7.20469e-06	0.00163755	0.00132104	0.000200407	7.53679e-05	1.21656e-05	-0.301825	9
10	0.000588468	19.0282	0.328562	0.000512193	0.00041252	3.87949e-05	6.79239e-05	9.0225e-06	-1.15757e-05	0.0164919	-8.64321e-05	-0.000103276	-0.00026804	6.06199e-06	7.62747e-05	0.000158907	3.48584e-05	9.81964e-06	6.95314e-06	5.82177e-06	7.16717e-06	0.00114482	0.00144172	0.000138876	5.95081e-05	5.74429e-06	0.479996	10
11	0.000139395	20.82	0.402948	0.000427873	0.000442687	-5.4838e-05	-3.25585e-05	-1.04846e-06	-0.000361399	0.0137605	0.0270522	-0.00046577	-0.000331875	4.97486e-05	-0.000288478	0.000155082	3.94654e-05	6.51475e-06	7.09683e-06	5.77196e-06	0.000138897	0.0031025	0.00550849	0.000127015	6.5432e-05	1.0324e-05	-1.86017	11
12	0.000358441	23.8254	0.4361	0.000316185	0.00013126	2.11941e-05	-2.41796e-05	1.63618e-05	-6.13083e-06	0.0170572	0.0132693	0.000909284	-0.000187253	8.8625e-05	4.22567e-05	0.00015898	4.05865e-05	1.09938e-05	1.2849e-05	5.92321e-06	7.19345e-06	0.00149326	0.00141232	0.000188342	6.64969e-05	1.11567e-05	0.265799	12
13	7.85211e-05	24.4043	0.420581	0.000233946	0.000198209	2.6947e-05	3.49233e-06	1.87586e-05	-2.39543e-06	0.017407	0.0156893	0.000750189	-0.000334745	3.43314e-05	-0.000155424	0.000158157	4.10756e-05	1.11435e-05	1.29475e-05	6.00647e-06	7.17023e-06	0.00144987	0.00140932	0.000178529	6.68567e-05	6.10372e-06	-0.982724	13
14	0.000310378	23.5077	0.395246	0.000229876	0.000154293	2.34882e-05	-9.57632e-06	1.51098e-05	-4.35402e-06	0.0178926	0.0131618	0.000788456	-0.000229008	4.33677e-05	8.0502e-05	0.000158518	3.98809e-05	1.08485e-05	1.2599e-05	5.82383e-06	7.16949e-06	0.00141765	0.00141828	0.000181036	6.48182e-05	7.09235e-06	0.507842	14
15	0.000706186	17.7309	0.363026	0.000823037	0.000776134	-4.42368e-05	6.88681e-06	-3.78257e-06	-0.00253308	0.00526021	-0.0227924	-0.00330676	0.000213833	-2.46513e-05	-0.000116851	0.000158874	3.34228e-05	7.15953e-06	4.10074e-06	7.18042e-06	0.000448257	0.000968863	0.005646	0.000200445	4.97257e-05	6.88698e-06	-0.735494	15
16	0.000558282	17.0688	0.352239	0.000297946	0.000202652	3.19887e-05	0.000101611	2.29852e-06	-1.4647e-05	0.0168167	-0.00155134	-0.000334608	0.000197366	2.77468e-05	0.000260336	0.000159037	3.25993e-05	9.72283e-06	6.13908e-06	5.95644e-06	5.00519e-06	0.00110076	0.00168098	0.000121423	5.13905e-05	5.10123e-06	1.63695	16
17	0.00071172	20.3427	0.388889	0.000607956	0.000723357	-2.66395e-05	1.01411e-05	-2.85496e-05	-0.0111314	0.0154809	0.0174713	-0.000961384	-0.00051352	4.95506e-05	0.000103765	0.000158707	3.85369e-05	7.56722e-06	4.56466e-06	6.5019e-06	0.00219716	0.00189194	0.00160931	0.000173416	6.34191e-05	8.32884e-06	0.653815	17
18	0.000275866	19.8767	0.383491	0.000336806	0.000316415	4.75675e-05	3.23414e-05	1.52273e-05	-4.87908e-06	0.0173457	0.0123818	0.000379946	-0.000383771	3.10257e-05	-6.09405e-05	0.000159045	3.4682e-05	1.03109e-05	1.34465e-05	6.06146e-06	7.12744e-06	0.00117736	0.00135792	0.000130178	5.68657e-05	5.54245e-06	-0.383166	18
19	0.000993633	17.58	0.234709	0.000603988	0.000600376	2.93121e-05	3.65436e-05	-4.20969e-05	0.00352921	0.000747914	-0.00401525	-0.00113165	0.000143806	3.14237e-05	0.000389645	0.000158685	3.16283e-05	7.04685e-06	4.32883e-06	6.78778e-06	0.00130783	0.000925028	0.00142741	0.000201399	5.22024e-05	7.02605e-06	2.45546	19
20	0.000417778	24.6969	0.364593	0.00045853	0.000538536	-6.24422e-06	-2.69226e-05	-2.66259e-05	-0.000827202	0.00761332	0.016903	-0.00137154	-0.000290853	-1.56548e-05	-4.07524e-05	0.000158399	4.30282e-05	6.7797e-06	6.15312e-06	5.62647e-06	0.000402928	0.00223554	0.00110276	0.000194848	7.31238e-05	1.40998e-05	-0.257277	20
21	9.49923e-05	20.7599	0.256499	0.000135955	0.000375473	-2.70416e-05	-1.47783e-05	5.27776e-06	-0.000230246	0.00299575	-0.00585911	-0.000324123	-0.000158562	6.99343e-05	-4.09629e-05	0.000158389	3.87243e-05	9.72668e-06	6.32417e-06	6.94131e-06	0.000129802	0.00282178	0.0689715	0.000129151	6.21792e-05	1.1048e-05	-0.258623	21
22	0.00020728	23.3725	0.182251	0.000184218	0.000235482	-1.06327e-06	-9.94824e-06	8.8102e-06	-1.42097e-05	0.0115479	0.46851	-0.000253303	-8.49089e-05	3.24961e-05	2.30618e-05	0.000159	4.42198e-05	8.06705e-06	6.43116e-06	7.01653e-06	1.08851e-05	0.00297803	0.107876	0.000143283	7.11934e-05	1.50131e-05	0.145043	22
23	0.00010423	27.9837	0.502976	0.000137999	0.00017358	3.30889e-05	-2.11849e-05	2.23956e-05	-2.52911e-06	0.0160317	0.0177322	0.000803498	-0.000310118	7.08241e-05	-3.3769e-05	0.000157692	4.87153e-05	1.16592e-05	1.50264e-05	6.10062e-06	7.19659e-06	0.00169391	0.00138776	0.000194102	7.81789e-05	1.20795e-05	-0.214146	23
24	0.000135005	23.0061	0.491291	0.000118041	0.000175404	2.20437e-05	8.49782e-06	7.20769e-06	-2.022e-07	0.0149302	0.403622	-0.000126508	-6.16878e-05	4.79315e-05	1.69638e-05	0.000158119	4.32656e-05	7.77853e-06	5.34152e-06	6.80676e-06	2.81265e-07	0.00292828	0.0544123	0.000154229	7.07829e-05	1.30854e-05	0.107285	24
25	0.000346202	21.8556	0.664776	0.00030255	0.000225607	3.30912e-05	2.35737e-05	-7.2636e-06	-2.59902e-07	0.000240397	0.430009	-0.00098745	0.000191438	6.80783e-05	4.36521e-05	0.00015874	4.11343e-05	7.55147e-06	4.68495e-06	6.86046e-06	2.80922e-07	0.00244943	0.0258278	0.000174261	6.03952e-05	9.10364e-06	0.274991	25
26	0.000265075	22.2153	0.159949	0.000482541	0.00041756	2.65299e-05	3.12869e-05	-2.37278e-05	-4.85031e-05	0.00701628	-0.000207636	0.000901012	-9.73427e-05	4.70366e-05	-0.000217466	0.000158827	3.85512e-05	9.48276e-06	7.25962e-06	6.2351e-06	0.000526012	0.00121791	0.00128421	0.000193274	6.62193e-05	1.25671e-05	-1.3692	26
27	0.000121401	22.7245	0.51669	0.000137495	0.000171975	2.15065e-05	8.18824e-06	6.75304e-06	-2.21466e-07	0.0140159	0.391544	-0.000130862	-3.79521e-05	5.49846e-05	-1.60939e-05	0.000158367	4.28588e-05	7.69998e-06	5.30951e-06	6.74569e-06	2.81208e-07	0.00287074	0.0524018	0.000151959	7.02656e-05	1.28826e-05	-0.101624	27
28	0.000193997	22.5451	0.222122	0.000178252	0.000286925	-1.08651e-05	-1.24159e-05	9.85772e-06	-0.000221339	0.00705511	0.331645	-0.000325051	-8.88622e-05	4.5011e-05	1.57451e-05	0.000158921	4.21648e-05	8.67802e-06	6.43876e-06	7.08203e-06	0.000110283	0.00281603	0.0970503	0.000139975	6.84789e-05	1.41553e-05	0.099075	28
29	0.00025941	24.9358	0.403767	0.000265542	0.000166144	7.13645e-06	-3.95694e-05	-1.2279e-05	-0.000116411	0.0153125	0.015971	0.000278288	-7.8404e-05	5.51897e-05	-6.13204e-06	0.000158876	4.05943e-05	9.53287e-06	9.02196e-06	5.95916e-06	0.000417582	0.00197425	0.00110965	0.000174447	6.67205e-05	1.48243e-05	-0.0385965	29
30	0.000727335	16.1507	0.297576	0.000792392	0.000697018	-2.51197e-05	1.67753e-05	-2.17103e-05	-8.69266e-07	0.0040412	-0.0336799	-0.00297506	0.000310742	-2.40322e-05	-6.50567e-05	0.000159106	3.13833e-05	6.61107e-06	3.9092e-06	6.74694e-06	2.80256e-07	0.000937014	0.00611053	0.00017741	4.85048e-05	6.49227e-06	-0.408888	30
31	0.000410996	27.3917	0.463416	0.000405512	3.47452e-05	1.73563e-05	-4.31374e-05	1.37042e-05	-2.70434e-06	0.0168299	0.0205766	0.000758316	-7.76636e-05	5.88868e-05	5.48321e-06	0.000158528	4.59397e-05	1.1618e-05	1.47769e-05	6.12018e-06	7.22111e-06	0.00167165	0.00126013	0.00019417	7.25737e-05	1.27699e-05	0.0345882	31
32	0.000707753	23.098	0.354004	0.00050353	0.000431726	1.45917e-05	-2.71029e-05	-3.56552e-05	-0.000459469	0.00766246	0.0146195	-0.000490641	-0.000162459	8.73894e-05	0.000204223	0.000158826	3.9467e-05	7.23372e-06	6.51274e-06	5.93121e-06	0.000443131	0.00199633	0.00106682	0.000188419	6.80545e-05	1.50933e-05	1.28582	32
33	0	24.0759	0.43788	0.000133279	0.000291449	-1.58134e-05	-2.71341e-05	1.93718e-06	-0.000187201	0.00493711	0.195427	-0.000390162	-0.000238949	4.18006e-06	-0.000133279	0.000157579	4.41627e-05	6.96518e-06	7.98186e-06	5.66263e-06	9.67899e-05	0.00325666	0.0157555	0.000127944	7.42997e-05	1.26328e-05	-0.845788	33
34	0.000848198	14.9998	0.297827	0.000819452	0.000603584	2.87416e-05	4.45974e-05	-3.08187e-05	-3.35236e-05	0.000450809	-0.0225135	-0.000765278	0.000311284	5.69181e-06	2.87461e-05	0.000157481	2.94855e-05	6.83238e-06	4.16805e-06	6.53733e-06	6.94594e-06	0.000903207	0.00172899	0.000182534	4.75006e-05	5.87434e-06	0.182537	34
35	0.000296628	18.7836	0.604652	0.000445423	0.000415284	-1.83029e-05	3.77223e-06	-2.27805e-06	-5.43794e-07	0.00776415	0.235995	-0.00268772	0.000406325	2.78345e-06	-0.000148795	0.000158166	3.67746e-05	6.94071e-06	4.17255e-06	6.43392e-06	2.8007e-07	0.00113977	0.0177945	0.000175013	5.38172e-05	6.85973e-06	-0.940752	35
36	0.000119808	21.7784	0.233394	0.000132552	0.000338745	-2.03167e-05	-1.44486e-05	6.78072e-06	-0.000227302	0.00345624	0.112562	-0.000297711	-0.000117654	7.06988e-05	-1.27436e-05	0.000158936	4.038e-05	9.36061e-06	6.54579e-06	6.97445e-06	0.000129613	0.00284548	0.0884765	0.000134464	6.48804e-05	1.29214e-05	-0.0801806	36
37	0.000142375	22.0901	0.250765	0.000137129	0.000295199	-1.34194e-05	-1.27429e-05	1.01978e-05	-0.000237159	0.006316	0.273741	-0.000326299	-7.76653e-05	5.38823e-05	5.24691e-06	0.000158905	4.13086e-05	9.01517e-06	6.4053e-06	7.0743e-06	0.000110533	0.00278902	0.0900102	0.000138973	6.66714e-05	1.38064e-05	0.0330191	37
38	0.000651557	17.3309	0.344467	0.000374928	0.000249509	3.62527e-05	7.632e-05	2.51897e-06	-1.50476e-05	0.0165873	-0.00364	-0.000414874	0.000141358	2.51367e-05	0.000276629	0.000159088	3.27795e-05	9.5861e-06	6.13755e-06	5.7977e-06	5.00872e-06	0.00110551	0.00164173	0.000120511	5.28608e-05	5.27999e-06	1.73884	38
39	9.019e-05	21.7564	0.36978	0.000199082	0.000237436	1.33771e-05	2.31348e-06	3.45731e-06	-2.72458e-07	0.0107675	0.399534	-0.000309416	-7.45622e-05	3.57387e-05	-0.000108892	0.000159114	4.13163e-05	7.85077e-06	5.49919e-06	6.94225e-06	2.81407e-07	0.00284295	0.071079	0.000143698	6.7521e-05	1.34535e-05	-0.684363	39
40	0.000414389	21.24	0.234408	0.000442556	0.000574299	4.3341e-05	4.32041e-05	-2.93079e-05	-0.00334548	0.000739218	0.00276077	0.000292965	-0.000107101	9.71317e-05	-2.81667e-05	0.000158092	3.75534e-05	7.57812e-06	4.75188e-06	6.60666e-06	0.00133914	0.000964932	0.00126057	0.000196126	6.43805e-05	9.82588e-06	-0.178166	40
41	0.000785959	18.9982	0.375672	0.000509557	0.00072551	-1.53599e-05	1.51027e-05	-3.56818e-05	-0.00983287	0.011882	0.0145078	-0.00124412	-0.000380938	4.23991e-05	0.000276402	0.000158704	3.56633e-05	7.21511e-06	4.39915e-06	6.43995e-06	0.00222587	0.00131258	0.00139115	0.000193086	5.67269e-05	8.24553e-06	1.74162	41
42	0.000400152	25.7893	0.323649	0.000479832	0.000124492	2.06397e-06	-5.00107e-05	-8.91838e-06	0.000202781	0.0157835	0.0137669	0.00117558	-0.000142256	8.00545e-05	-7.96805e-05	0.000157749	4.3118e-05	1.13129e-05	1.41086e-05	6.2183e-06	0.000456749	0.00157859	0.00126709	0.000187446	6.65168e-05	1.30296e-05	-0.505109	42
43	2.66994e-06	24.1172	0.421548	0.000138274	0.000295196	-1.41137e-05	-2.22445e-05	-3.82319e-06	-0.00018855	0.0045395	0.227127	-0.000396382	-0.000213713	8.59069e-06	-0.000135604	0.000158995	4.4109e-05	7.08596e-06	7.75281e-06	5.67182e-06	9.63395e-05	0.00320484	0.0181268	0.000125883	7.44663e-05	1.24211e-05	-0.852882	43
44	0.000833739	22.995	0.379875	0.000588552	0.000543698	8.91386e-06	-3.34778e-05	-3.73724e-05	-0.00218279	0.00882132	0.0150376	-0.000694103	-0.000273032	0.00011321	0.000245187	0.000158477	4.0651e-05	6.70654e-06	6.09701e-06	6.08492e-06	0.000716529	0.0018708	0.00108386	0.000189175	6.9671e-05	1.13563e-05	1.54715	44
45	0.000539455	16.9787	0.49839	0.000591845	0.000477568	-2.69793e-05	2.17166e-06	-1.67518e-05	-6.99396e-07	0.00441953	0.168898	-0.00254301	0.000414143	-2.56284e-06	-5.23904e-05	0.000158929	3.24334e-05	6.49808e-06	3.97677e-06	6.83084e-06	2.79775e-07	0.00104466	0.0152687	0.000142654	5.07849e-05	6.30547e-06	-0.329647	45
46	0.000492159	22.1274	0.457807	0.000357312	0.000671896	-1.87923e-05	-8.55324e-06	-2.76281e-05	-0.0082485	-0.00643404	0.0560745	-0.000949651	-0.000316985	9.80186e-05	0.000134847	0.000158773	4.05768e-05	9.36045e-06	5.32848e-06	7.33268e-06	0.00197328	0.00237097	0.0064848	0.0001385	6.39373e-05	8.35209e-06	0.849306	46
47	0.000359304	25.5884	0.461505	0.000501634	7.32852e-05	1.57896e-05	-4.64629e-05	1.82791e-05	-3.07796e-06	0.0191653	0.0176856	0.000839257	-0.000169552	7.32249e-05	-0.00014233	0.000158542	4.34221e-05	1.10369e-05	1.41699e-05	6.02019e-06	7.21449e-06	0.00156758	0.0012888	0.000200373	6.99572e-05	1.19946e-05	-0.897742	47
48	9.23768e-05	22.0219	0.44486	0.000188647	0.000208517	1.79779e-05	5.02235e-06	5.57685e-06	-2.50718e-07	0.012714	0.37944	-0.000218691	-6.10074e-05	4.78948e-05	-9.62702e-05	0.000159099	4.18799e-05	7.88476e-06	5.39237e-06	6.67441e-06	2.81394e-07	0.0028827	0.0593609	0.000145275	6.8182e-05	1.27431e-05	-0.605097	48
49	0.000244102	22.4378	0.59146	0.000327641	0.000195318	3.89868e-06	-2.15284e-06	4.24828e-06	-0.000355948	0.00589665	0.458842	-0.000146779	4.5962e-05	7.67929e-05	-8.35391e-05	0.000158447	4.33213e-05	9.66585e-06	5.75921e-06	7.28572e-06	0.000188084	0.00268383	0.0441558	0.0001451	6.80098e-05	1.11047e-05	-0.527236	49
50	9.59295e-05	21.522	0.429618	9.54663e-05	0.000351441	-4.02257e-05	-2.50704e-05	9.32657e-07	-0.000292549	0.0118119	0.115779	-0.000377571	-0.000225537	4.72635e-05	4.6325e-07	0.000158733	3.93077e-05	6.86285e-06	6.61481e-06	5.70296e-06	0.000140746	0.003069	0.014035	0.000123242	6.77343e-05	1.04702e-05	0.00291842	50
51	0.000659469	22.3294	0.372026	0.000476142	0.000649253	5.03834e-06	-2.75476e-05	-3.78177e-05	-0.00236762	0.0129689	0.015765	-0.00113261	-0.000450968	7.76848e-05	0.000183326	0.00015884	4.09313e-05	6.4671e-06	6.00463e-06	5.95278e-06	0.000720829	0.00197112	0.00109728	0.000195283	6.7957e-05	1.01615e-05	1.15416	51
52	0.000114438	19.5239	0.363267	0.00015757	0.000276555	5.76231e-05	3.83378e-05	1.99982e-05	-4.59926e-06	0.0174379	0.0122581	0.000294673	-0.000270439	3.64077e-05	-4.31313e-05	0.000158592	3.43233e-05	1.04175e-05	1.43456e-05	6.10646e-06	7.12832e-06	0.00117961	0.00138289	0.000122402	5.52293e-05	5.38098e-06	-0.271964	52
53	0.000360202	26.0064	0.467982	0.000457087	0.000119447	2.18779e-05	-3.51008e-05	1.8592e-05	-3.09921e-06	0.0181898	0.017187	0.000818024	-0.000227568	7.13709e-05	-9.68845e-05	0.000158458	4.40921e-05	1.11111e-05	1.41201e-05	6.06201e-06	7.21233e-06	0.00157702	0.00130283	0.000201201	7.13005e-05	1.20125e-05	-0.611419	53
54	0.000251152	23.039	0.211533	0.000118762	0.000275013	2.49556e-06	-3.35955e-06	1.0278e-05	-0.00015971	0.00727608	-0.379568	-9.41768e-05	-8.28568e-05	9.75554e-05	0.00013239	0.00015865	4.2219e-05	8.31078e-06	6.94216e-06	7.02651e-06	0.000127834	0.00309819	0.10531	0.000131375	6.93004e-05	1.37395e-05	0.834478	54
55	0.000324668	26.0418	0.447806	0.000241863	0.00015859	2.48648e-05	-2.36249e-05	1.77989e-05	-4.85456e-06	0.0163669	0.0154439	0.000849787	-0.000253831	7.92331e-05	8.28049e-05	0.000158776	4.41953e-05	1.12293e-05	1.34971e-05	5.93922e-06	7.18449e-06	0.001565	0.00137759	0.000189366	7.18701e-05	1.14787e-05	0.52152	55
56	0.000665859	18.8291	0.396578	0.000960878	0.000763991	-4.85242e-05	4.82238e-06	-1.47976e-06	-0.00270144	0.00684322	-0.0138186	-0.0031798	0.000164179	-1.7428e-05	-0.000295019	0.000157779	3.5409e-05	7.47849e-06	4.1938e-06	7.43041e-06	0.000460911	0.000979248	0.00621743	0.000196734	5.2713e-05	7.16026e-06	-1.86982	56
57	0.000173494	21.0463	0.460979	0.00020808	0.000480478	-2.09802e-05	-2.42291e-05	-1.63957e-05	-0.000353262	0.0197671	0.018109	-0.000907299	-0.000340516	2.27074e-05	-3.45858e-05	0.000158664	3.99901e-05	6.06959e-06	6.26238e-06	5.19661e-06	0.00013755	0.00289688	0.00114553	0.000156348	6.99801e-05	1.05543e-05	-0.217981	57
58	0.000230815	22.1852	0.472326	0.000297114	0.000266464	-4.14984e-05	-2.9178e-05	1.62062e-05	-0.0002861	0.028037	0.0289292	-0.00070918	-0.000263184	-4.1575e-05	-6.6299e-05	0.000157082	4.13561e-05	6.30071e-06	6.64131e-06	5.52879e-06	0.000137171	0.00317544	0.00230861	0.000146502	7.12251e-05	1.31676e-05	-0.422067	58
59	7.66298e-05	21.681	0.52076	0.0002059	0.00017748	1.77527e-05	5.21699e-06	5.47988e-06	-2.72884e-07	0.012054	0.375886	-0.000173416	3.057e-06	6.21363e-05	-0.00012927	0.000159096	4.14752e-05	7.84354e-06	5.32172e-06	6.65619e-06	2.81345e-07	0.00284081	0.0510368	0.000145092	6.72845e-05	1.21395e-05	-0.81253	59
60	0.00016484	22.9706	0.211756	0.000114829	0.000277451	1.91801e-06	-3.68886e-06	9.21987e-06	-0.000144814	0.00764842	-0.381633	-9.20532e-05	-9.75464e-05	9.31495e-05	5.00107e-05	0.000157288	4.24589e-05	8.23226e-06	6.86738e-06	7.05467e-06	0.00010583	0.00313227	0.0934334	0.000131385	6.91466e-05	1.32794e-05	0.317956	60
61	0.000238359	22.1947	0.196619	0.000210413	0.00036924	-1.77499e-06	-3.70442e-06	2.43665e-06	-0.000194273	0.000848344	-0.234489	-0.000322891	-0.000183451	7.31071e-05	2.79455e-05	0.000158779	3.98014e-05	8.15661e-06	6.6452e-06	6.753e-06	0.000128979	0.00294383	0.0706486	0.000124147	6.65538e-05	1.19944e-05	0.176003	61
62	0.000146307	22.4193	0.27539	0.000233975	0.000266247	8.0676e-07	-3.64313e-06	9.05333e-06	-1.36088e-05	0.0105286	0.473084	-0.000387369	-0.000113396	1.42628e-05	-8.76683e-05	0.000158581	4.23784e-05	8.00809e-06	5.80427e-06	6.91366e-06	1.09028e-05	0.00283357	0.0861649	0.00014246	6.95004e-05	1.46128e-05	-0.552829	62
63	9.35383e-05	22.9429	0.581325	9.02269e-05	0.000382418	-2.02426e-05	-3.06009e-05	-3.17473e-06	-0.000328419	0.0227868	0.0199836	-0.00135644	-0.000276843	-8.24511e-05	3.31131e-06	0.000158212	4.17812e-05	6.30019e-06	6.5402e-06	5.36285e-06	0.000137751	0.00284626	0.00116549	0.000157835	7.32602e-05	1.2993e-05	0.0209296	63
64	0.000502659	18.6105	0.354786	0.000300045	0.000253661	4.30379e-05	5.71576e-05	1.81254e-05	-6.44558e-06	0.0189048	0.00880419	0.000128448	-0.000181296	3.31884e-05	0.000202614	0.000158763	3.36326e-05	1.00582e-05	1.1437e-05	6.04078e-06	7.12757e-06	0.0011437	0.00144018	0.000120982	5.42662e-05	5.33213e-06	1.2762	64
65	0.000479789	20.6965	0.641379	0.00031247	0.000329154	-5.31285e-06	6.65716e-06	9.68694e-06	-4.21873e-07	0.0151326	0.253909	-0.00221779	0.000340895	1.34271e-05	0.000167318	0.000158575	3.98239e-05	7.27086e-06	4.17259e-06	6.61581e-06	2.80414e-07	0.00156502	0.0191657	0.000182782	5.83067e-05	7.30068e-06	1.05514	65
66	0.000132718	21.4395	0.283594	0.000127145	0.000297943	-1.82866e-05	-1.39956e-05	1.18051e-05	-0.000239614	0.00575128	0.216121	-0.000302374	-5.86273e-05	6.51912e-05	5.57279e-06	0.000158633	4.01402e-05	9.29621e-06	6.30513e-06	7.07751e-06	0.000127829	0.00273493	0.081609	0.000137646	6.41715e-05	1.32221e-05	0.0351301	66
67	0.000342086	22.9502	0.165214	0.000135473	0.00027334	-6.70175e-06	-1.18277e-05	9.73287e-06	-0.000210467	0.00539344	0.180801	-0.000191843	-6.83254e-05	6.97661e-05	0.000206613	0.000158488	4.23754e-05	8.6719e-06	6.80919e-06	7.02595e-06	0.000110778	0.00293428	0.109126	0.000135545	6.92985e-05	1.42151e-05	1.30365	67
68	0.000196803	21.6119	0.458225	0.000264426	0.000544703	-3.70427e-05	-2.19985e-05	-1.72812e-05	-0.00639392	-0.00228193	0.0601444	-0.00054396	-0.000236433	9.86943e-05	-6.76228e-05	0.000158064	3.87057e-05	8.10705e-06	5.3022e-06	6.95867e-06	0.00198386	0.00255445	0.00755977	0.000127043	6.40685e-05	8.77884e-06	-0.427819	68
69	0.000124841	20.3248	0.409201	0.000224882	0.000355032	-3.85076e-05	-2.191e-05	3.48314e-06	-0.000240309	0.0119206	0.138483	-0.000377398	-0.000213563	5.14859e-05	-0.000100041	0.000158835	3.77192e-05	7.68088e-06	5.81637e-06	6.68308e-06	9.719e-05	0.00291128	0.0218289	0.000122109	6.07128e-05	9.8089e-06	-0.629838	69
70	0.000363157	23.4762	0.519	0.000297259	0.000441274	-4.0867e-06	2.42318e-07	-2.54264e-05	-0.0081823	-0.00444686	0.228821	-0.000341029	-0.000127135	0.000101007	6.58986e-05	0.000158708	4.34499e-05	1.06225e-05	5.59302e-06	7.62697e-06	0.00167982	0.00235812	0.0182849	0.000141754	6.35339e-05	8.50231e-06	0.415219	70
71	0.000159996	22.8043	0.388945	0.000223666	0.000223795	1.70006e-05	4.57848e-06	7.61204e-06	-2.21244e-07	0.0138327	0.428301	-0.000245855	-0.000112882	3.05936e-05	-6.36701e-05	0.000157171	4.28973e-05	7.84592e-06	5.49578e-06	6.74094e-06	2.81432e-07	0.00298591	0.0704663	0.000147504	7.10447e-05	1.34799e-05	-0.405101	71
72	1.83439e-07	23.9796	0.384007	0.000108173	0.000326626	-1.10757e-05	-2.52611e-05	-3.5559e-06	-0.000167676	0.00534723	0.251014	-0.000233376	-0.000286339	3.85696e-05	-0.00010799	0.000157851	4.48146e-05	7.17639e-06	8.08315e-06	5.73772e-06	9.61446e-05	0.00323756	0.0211385	0.000126478	7.52733e-05	1.1634e-05	-0.684123	72
73	0.000551862	22.4587	0.630073	0.000478655	0.000397507	9.20504e-06	3.61269e-06	-5.85814e-06	-3.7238e-07	0.00513496	0.349083	-0.0019744	0.000184177	1.5369e-05	7.32065e-05	0.000158925	4.31505e-05	7.53065e-06	4.28228e-06	6.87971e-06	2.80888e-07	0.00202971	0.0186155	0.000194261	6.36865e-05	8.14715e-06	0.460636	73
74	0.000769149	21.2423	0.388791	0.000677064	0.000755781	-2.96851e-05	2.96191e-06	-1.9266e-05	-0.00962285	0.0124366	0.0190222	-0.00122274	-0.000506948	4.61397e-05	9.20853e-05	0.000158578	3.95405e-05	8.15444e-06	4.40797e-06	7.07477e-06	0.00215717	0.00206745	0.00250378	0.000158737	6.66312e-05	7.9176e-06	0.580694	74
75	0.000295447	23.495	0.373315	0.000341769	0.000612283	-8.75615e-06	-2.61895e-05	-2.31439e-05	-0.00167341	0.00757084	0.0178829	-0.00160676	-0.000371919	-1.91602e-05	-4.63212e-05	0.000157722	4.17951e-05	6.39493e-06	6.08692e-06	5.50453e-06	0.000557807	0.00234235	0.00110812	0.000191196	6.96219e-05	1.16569e-05	-0.293689	75
76	0.000265413	23.3086	0.158413	0.000195254	0.000217992	-1.17609e-06	-1.17825e-05	1.03496e-05	-1.45197e-05	0.0118751	0.405223	-0.000160344	-6.31165e-05	4.68997e-05	7.01596e-05	0.000158868	4.38998e-05	8.15847e-06	6.76961e-06	7.08551e-06	1.08881e-05	0.00297226	0.115037	0.000141251	7.12138e-05	1.48349e-05	0.441621	76
77	0.000221022	22.2438	0.180077	0.000140438	0.000360174	-7.22907e-06	-9.24121e-06	2.22029e-06	-0.000193667	0.00219028	-0.0832189	-0.000346974	-0.000189211	5.9564e-05	8.05845e-05	0.000159	3.9994e-05	7.78473e-06	6.34817e-06	6.78707e-06	9.89122e-05	0.00298718	0.0509342	0.000123671	6.69456e-05	1.14159e-05	0.50682	77
78	0.000108554	22.0571	0.418851	0.000196711	0.000215121	1.72203e-05	4.86772e-06	6.785e-06	-2.47583e-07	0.0129253	0.384261	-0.000228482	-7.62671e-05	4.2655e-05	-8.81573e-05	0.000159103	4.18304e-05	7.84379e-06	5.42014e-06	6.67902e-06	2.81354e-07	0.00290548	0.0635506	0.00014558	6.82643e-05	1.29669e-05	-0.55409	78
79	3.54782e-05	23.443	0.330165	0.000144519	0.000349823	-1.36012e-05	-2.13188e-05	-5.32346e-06	-0.000189094	0.00401226	0.233373	-0.000319981	-0.000280214	3.40147e-05	-0.00010904	0.00015908	4.31208e-05	7.20981e-06	7.23311e-06	5.7647e-06	9.6555e-05	0.00319808	0.0231847	0.000124382	7.21291e-05	1.17171e-05	-0.685443	79
80	0.000329098	20.855	0.253422	0.000436157	0.000458951	3.16645e-05	4.46906e-05	-6.06471e-06	-0.00177607	0.0112969	-0.00378475	0.000817701	-0.000229843	1.51929e-05	-0.000107059	0.000159028	3.63384e-05	9.65712e-06	6.78666e-06	6.35234e-06	0.00055374	0.00114962	0.00139155	0.000185588	6.21568e-05	8.29544e-06	-0.673211	80
81	0.000347423	20.1759	0.26879	0.000465717	0.000574365	4.99131e-05	5.98805e-05	-1.38805e-05	-0.00139722	0.00688287	-0.00838294	0.000513062	-0.000184595	9.27447e-06	-0.000118294	0.00015908	3.523e-05	9.21132e-06	5.08939e-06	6.49466e-06	0.000537588	0.00108539	0.00137549	0.000177642	6.26712e-05	7.61345e-06	-0.743615	81
82	0.000268145	22.8741	0.165095	0.000484301	0.000499556	3.5492e-05	4.86943e-05	-2.61235e-05	-0.00265606	0.00362705	-0.0010522	0.000631532	-5.71479e-05	5.03719e-05	-0.000216156	0.000159062	3.91211e-05	8.70549e-06	5.79604e-06	6.50285e-06	0.00172405	0.00111456	0.00126952	0.000194074	6.71189e-05	1.22563e-05	-1.35894	82
83	0.000146349	21.5364	0.30156	0.000205767	0.000261158	-2.00353e-06	-4.02487e-06	7.68211e-06	-1.39901e-05	0.00966899	0.444199	-0.000363761	-8.68805e-05	2.31399e-05	-5.94175e-05	0.000156025	4.07703e-05	8.20617e-06	5.78427e-06	6.8994e-06	1.09092e-05	0.00276764	0.080718	0.000141187	6.60712e-05	1.41811e-05	-0.38082	83
84	0.000195676	22.2027	0.647189	0.00030302	0.000220272	2.1883e-05	2.58489e-05	7.23638e-06	-2.25474e-07	0.0109073	0.403508	-0.00126136	0.000198137	3.91858e-05	-0.000107343	0.00015795	4.22154e-05	7.10711e-06	4.50799e-06	6.85236e-06	2.80606e-07	0.0023599	0.0266832	0.000179927	6.04156e-05	9.00407e-06	-0.679602	84
85	0.000586371	19.1049	0.36271	0.000383058	0.00029905	4.20013e-05	3.79777e-05	1.64555e-05	-6.30867e-06	0.0188172	0.00911698	0.000236256	-0.000306089	2.8671e-05	0.000203312	0.000158762	3.42015e-05	1.00123e-05	1.18342e-05	6.01929e-06	7.12704e-06	0.00115302	0.0013994	0.000128871	5.5693e-05	5.4614e-06	1.28061	85
86	0.00012361	22.1428	0.175733	0.000139547	0.000332968	-1.16863e-05	-1.31276e-05	2.57893e-06	-0.000183129	0.00519346	0.0392132	-0.000251996	-0.00019988	5.92815e-05	-1.5937e-05	0.000159062	4.08353e-05	7.38763e-06	6.37146e-06	6.59122e-06	9.96342e-05	0.00309429	0.0380427	0.000125845	6.7794e-05	1.13142e-05	-0.100193	86
87	0.000504128	22.363	0.588647	0.000708827	0.000452436	-2.14938e-06	-1.91409e-07	2.5731e-06	-4.63059e-07	0.00643747	0.277588	-0.0022498	0.000211669	7.19792e-06	-0.000204699	0.00015786	4.29329e-05	7.47087e-06	4.13553e-06	7.31874e-06	2.80813e-07	0.00150927	0.0156075	0.000195382	6.26796e-05	7.82684e-06	-1.29671	87
88	0.000888494	17.0512	0.282711	0.000700477	0.000709121	-3.18231e-05	1.58514e-05	-2.24418e-05	-0.00175042	0.0036296	-0.0149202	-0.00253444	0.000228015	-1.36185e-05	0.000188018	0.000159028	3.23781e-05	6.89795e-06	4.16455e-06	6.97406e-06	0.00054526	0.000960954	0.00295035	0.000218345	5.0068e-05	7.02057e-06	1.18229	88
89	0.000382475	23.008	0.202082	0.00018396	0.00025018	4.531e-06	-6.63386e-06	1.21594e-05	-0.000168689	0.00891891	-0.208046	-6.92434e-05	-5.42864e-05	0.000102629	0.000198515	0.000158863	4.20693e-05	8.32072e-06	7.22764e-06	7.06943e-06	0.000114169	0.00306319	0.131219	0.000133918	7.00495e-05	1.50938e-05	1.2496	89
90	0.000126755	22.2168	0.351939	0.000116161	0.000328308	-4.59712e-05	-2.91157e-05	1.22767e-05	-0.00032981	0.0167462	0.0290078	-0.00068321	-0.000230205	-1.40431e-05	1.05942e-05	0.000158679	4.04422e-05	6.49707e-06	6.59807e-06	5.48783e-06	0.000138565	0.00312444	0.00620514	0.000131339	7.01346e-05	1.24934e-05	0.066765	90
91	0.000465705	19.3397	0.317143	0.000426882	0.000485554	4.77709e-05	6.57012e-05	9.71037e-06	-0.000310986	0.0132226	-0.00396924	0.000169732	-0.000278159	2.60961e-06	3.88227e-05	0.000158876	3.51005e-05	9.67117e-06	6.18573e-06	6.26046e-06	7.77835e-05	0.00114477	0.00144842	0.000162644	6.06092e-05	5.91399e-06	0.244358	91
92	0.000129187	21.5496	0.309953	0.000240484	0.000254907	1.30346e-06	-2.68438e-06	6.34316e-06	-1.30554e-05	0.00999482	0.454549	-0.00036722	-8.12049e-05	2.21814e-05	-0.000111297	0.000158689	4.07317e-05	8.08595e-06	5.72589e-06	6.92005e-06	1.09075e-05	0.00280194	0.0806629	0.000141362	6.64291e-05	1.42452e-05	-0.701349	92
93	0.000467433	15.0378	0.412713	0.000845468	0.000700434	7.22828e-05	5.20318e-05	-1.24056e-05	-3.43872e-05	-0.00104407	-0.0316884	-0.0017714	0.000341422	-2.26977e-05	-0.000378035	0.000158899	2.88805e-05	7.81685e-06	4.22505e-06	6.34863e-06	6.91919e-06	0.000962465	0.00166294	0.000138413	4.74198e-05	5.0294e-06	-2.37909	93
94	5.3813e-05	25.0323	0.432082	0.000238296	0.000179935	2.70571e-05	-3.56345e-06	1.95758e-05	-2.06034e-06	0.0177503	0.0156959	0.000785865	-0.00031924	3.55437e-05	-0.000184483	0.000158516	4.23493e-05	1.124e-05	1.34645e-05	6.0355e-06	7.1735e-06	0.0014805	0.00142583	0.000181973	6.83013e-05	6.175e-06	-1.16381	94
95	9.76757e-05	29.2773	0.511473	0.000174205	0.00011817	2.70746e-05	-3.50026e-05	2.03388e-05	-1.63876e-06	0.0162831	0.0200957	0.000700215	-0.000235492	5.21801e-05	-7.65294e-05	0.000157855	5.10168e-05	1.17498e-05	1.52595e-05	6.26882e-06	7.21512e-06	0.00177732	0.00131297	0.000207042	8.0725e-05	1.29666e-05	-0.484809	95
96	0.000368286	26.4391	0.472414	0.000504899	0.00013145	2.35866e-05	-3.22558e-05	1.89025e-05	-3.31937e-06	0.0180068	0.0171249	0.000812237	-0.000245644	7.04443e-05	-0.000136612	0.000158759	4.49233e-05	1.11397e-05	1.40825e-05	6.01526e-06	7.20261e-06	0.00158278	0.00130704	0.000201924	7.24447e-05	1.19716e-05	-0.860499	96
97	0.000415572	19.7467	0.35786	0.000404746	0.000758256	1.00115e-05	1.57082e-05	-3.02267e-05	-0.00879016	0.0120022	0.0163938	-0.00135857	-0.000495828	6.0518e-05	1.08266e-05	0.000158906	3.66562e-05	7.0115e-06	4.42407e-06	6.35055e-06	0.00226575	0.00135163	0.0012339	0.000201594	5.72818e-05	8.838e-06	0.0681325	97
98	0.000441111	21.7767	0.698758	0.000378531	0.000309576	2.62695e-05	8.77252e-06	-1.32829e-05	-3.29952e-07	-0.00456956	0.469692	-0.000834727	4.7234e-05	5.9594e-05	6.258e-05	0.000158631	4.11585e-05	7.95668e-06	4.8173e-06	6.71686e-06	2.81205e-07	0.00240689	0.02611	0.000166319	6.4431e-05	9.498e-06	0.3945	98
99	0.000357609	21.3639	0.25718	0.000459585	0.000603566	3.86459e-05	3.90248e-05	-3.2135e-05	-0.00301099	0.000259666	0.00682465	-9.10007e-05	-0.000180774	0.000115116	-0.000101976	0.000157879	3.78704e-05	7.4807e-06	4.79618e-06	6.65829e-06	0.00133105	0.000996541	0.00120283	0.000190178	6.48441e-05	9.84662e-06	-0.645916	99
100	0.000152953	23.2985	0.445973	0.000207166	0.000198958	2.01194e-05	6.61363e-06	7.70498e-06	-2.06362e-07	0.0144654	0.424932	-0.000173732	-9.38472e-05	3.92459e-05	-5.42123e-05	0.000157192	4.39318e-05	7.88559e-06	5.41688e-06	6.83778e-06	2.81466e-07	0.00299315	0.0599211	0.000152011	7.24555e-05	1.33503e-05	-0.344879	100
101	0.00035395	15.9894	0.367688	0.000252618	0.000321736	9.13489e-05	0.000104521	-9.83402e-06	-1.86797e-05	0.0104415	-0.0102679	-0.000555995	0.000315469	2.03154e-05	0.000101332	0.000158592	3.13001e-05	8.99438e-06	5.09751e-06	6.02244e-06	5.03417e-06	0.00103558	0.00190396	0.000122984	4.83749e-05	5.04666e-06	0.63895	101
102	0.000217743	22.3532	0.18166	0.000165477	0.000322765	-8.06942e-06	-8.04307e-06	5.97032e-06	-0.000175782	0.00506061	-0.117251	-0.000230617	-0.000160805	6.873e-05	5.22659e-05	0.000156847	4.0805e-05	7.66487e-06	6.55945e-06	6.83434e-06	0.000101062	0.00302838	0.0509413	0.000125901	6.79447e-05	1.15753e-05	0.333229	102
103	8.84085e-06	23.8954	0.422918	6.08204e-05	0.000321106	-2.16708e-05	-2.89492e-05	1.6807e-06	-0.000225219	0.00303317	0.16327	-0.000508323	-0.000231216	4.24233e-07	-5.19796e-05	0.000158573	4.31869e-05	6.7415e-06	7.74928e-06	5.63585e-06	9.69425e-05	0.00326309	0.0138529	0.000126132	7.38998e-05	1.27327e-05	-0.327795	103
104	0.000364835	18.93	0.595324	0.000409282	0.000435528	-1.86189e-05	2.64293e-06	-3.80186e-06	-5.51557e-07	0.00671486	0.23851	-0.00277138	0.00039939	-6.83098e-07	-4.44463e-05	0.000158517	3.70373e-05	6.93266e-06	4.16151e-06	6.43121e-06	2.8013e-07	0.00111895	0.017586	0.000181558	5.36363e-05	6.92325e-06	-0.280387	104
105	0.00100065	18.6747	0.23709	0.000709732	0.000631957	-2.60318e-05	2.69855e-05	-3.11115e-05	0.00591554	0.00205342	-0.00865307	-0.00178738	0.000181975	2.20833e-07	0.000290916	0.00015859	3.45647e-05	6.94891e-06	4.32368e-06	7.11277e-06	0.00192204	0.000987511	0.00220055	0.000241117	5.15227e-05	7.22666e-06	1.83439	105
106	0.000881259	15.2993	0.29067	0.000808996	0.000604354	7.48458e-06	4.06512e-05	-2.61764e-05	-3.55094e-05	0.000752082	-0.0261291	-0.000992437	0.00033779	2.09499e-06	7.22622e-05	0.000159008	3.04508e-05	6.73084e-06	4.221e-06	6.44364e-06	6.94804e-06	0.000902282	0.00198947	0.000201523	4.78375e-05	6.0895e-06	0.454456	106
107	0.000154588	22.5882	0.401798	0.000238999	0.000422781	-4.29956e-05	-2.52278e-05	-1.48111e-06	-0.0023351	0.00736225	0.131006	-0.00042062	-0.000224865	6.08347e-05	-8.44103e-05	0.000158872	4.08264e-05	1.02782e-05	6.04224e-06	7.03596e-06	0.00119237	0.00272182	0.0374784	0.000123687	6.05032e-05	9.45539e-06	-0.531309	107
108	0.000477661	18.9337	0.320471	0.000515248	0.000506986	4.39357e-05	6.91005e-05	1.89782e-06	-0.000327004	0.0123056	-0.00853128	-0.000278724	-0.00017581	-5.18642e-06	-3.75871e-05	0.000158783	3.46037e-05	9.60548e-06	5.53199e-06	5.88144e-06	7.72487e-05	0.00113142	0.00149737	0.000147554	6.03691e-05	5.78275e-06	-0.23672	108
109	2.54102e-06	22.6762	0.33408	0.000156511	0.00032689	-1.13563e-05	-2.39756e-05	-3.04325e-06	-0.000166815	0.00585276	0.245516	-0.000217504	-0.000270034	4.69736e-05	-0.00015397	0.000158401	4.24956e-05	7.26588e-06	7.53592e-06	5.89521e-06	9.70639e-05	0.00323031	0.023497	0.000126717	6.96863e-05	1.14991e-05	-0.972021	109
110	0.000551735	19.8715	0.439999	0.000749588	0.000658316	-3.00796e-05	7.61326e-06	-8.01934e-06	-6.29557e-07	0.00904238	0.0448574	-0.0028573	0.000109155	-3.55707e-06	-0.000197853	0.000158313	3.80101e-05	7.34688e-06	4.0993e-06	7.24552e-06	2.80887e-07	0.00104517	0.00848155	0.000190496	5.7081e-05	7.37318e-06	-1.24976	110
111	0.000111859	22.437	0.532695	0.000184315	0.000444937	-1.50499e-05	-2.30581e-05	-8.30294e-06	-0.000332396	0.0213677	0.0192836	-0.00140153	-0.000326603	-6.49384e-05	-7.24564e-05	0.000157912	4.07397e-05	6.20154e-06	6.15473e-06	5.1921e-06	0.000138	0.00285102	0.00115251	0.000158539	7.20184e-05	1.23526e-05	-0.458841	111
112	1.93678e-05	23.0309	0.664472	0.000161965	0.00012953	3.03459e-05	1.53322e-05	5.03184e-06	-2.20834e-07	0.00761762	0.471289	-0.00014108	7.47465e-05	6.76967e-05	-0.000142597	0.000158645	4.30827e-05	7.48356e-06	5.12103e-06	6.76458e-06	2.80844e-07	0.00289434	0.0436606	0.000162395	6.96409e-05	1.15238e-05	-0.898841	112
113	0.000355461	25.0509	0.45314	0.000473198	9.26451e-05	1.8633e-05	-3.40521e-05	1.87639e-05	-3.84864e-06	0.0187459	0.0158859	0.000829296	-0.000167468	7.94504e-05	-0.000117737	0.000158491	4.25544e-05	1.10285e-05	1.34209e-05	6.03152e-06	7.21174e-06	0.00155657	0.00132154	0.000201529	6.90405e-05	1.18464e-05	-0.742862	113
114	1.70618e-05	23.2479	0.578566	6.97005e-05	0.000388927	-1.71931e-05	-2.95525e-05	-7.82426e-06	-0.000327628	0.0185295	0.0203285	-0.00143624	-0.000253573	-9.19053e-05	-5.26388e-05	0.000158116	4.16236e-05	6.3889e-06	6.60941e-06	5.23111e-06	0.000135038	0.00275285	0.00117207	0.000162994	7.30285e-05	1.31041e-05	-0.332912	114
115	0.000360438	25.122	0.451264	0.000503642	6.27073e-05	1.31153e-05	-4.51621e-05	1.86447e-05	-3.02233e-06	0.0198962	0.0175236	0.000848089	-0.000157383	7.34856e-05	-0.000143204	0.00015826	4.28258e-05	1.10835e-05	1.37795e-05	6.03226e-06	7.21557e-06	0.00156238	0.00129196	0.000201605	6.85674e-05	1.19396e-05	-0.904864	115
116	0.000499982	18.7932	0.325706	0.00060905	0.000451923	4.98172e-05	6.79196e-05	4.22143e-06	-0.000264585	0.0126098	-0.00938125	-0.000331964	-5.85472e-05	-4.63026e-07	-0.000109068	0.000158692	3.46801e-05	9.45445e-06	5.56691e-06	5.82736e-06	5.88963e-05	0.00112202	0.00152992	0.000141397	5.93231e-05	5.66544e-06	-0.68729	116
117	0.000335407	22.2239	0.267595	0.000438413	0.000299112	1.26906e-05	-1.7636e-05	-4.99276e-06	0.000300054	0.0146474	0.00616581	0.00116124	-0.000293548	6.93827e-05	-0.000103006	0.000159049	3.83622e-05	1.05928e-05	1.07998e-05	6.1412e-06	0.000521887	0.00135958	0.00137915	0.000198321	6.24611e-05	1.18356e-05	-0.647639	117
118	0.00045269	20.4259	0.261346	0.000514142	0.00065704	3.23196e-05	3.91102e-05	-3.33502e-05	-0.00461372	0.00138496	0.00614185	-0.00045111	-0.000189488	8.6299e-05	-6.14524e-05	0.000158362	3.69235e-05	7.20002e-06	4.64276e-06	6.57882e-06	0.00195826	0.000992293	0.0012518	0.0001994	5.94906e-05	8.694e-06	-0.388049	118
119	0.000440762	16.5311	0.348811	0.000626457	0.000472537	3.89886e-05	5.81388e-05	-1.66829e-05	-2.62624e-05	0.00943118	-0.0177189	-0.00109456	0.000157087	6.99495e-06	-0.000185695	0.000158251	3.12806e-05	9.29947e-06	4.88108e-06	5.70983e-06	6.90547e-06	0.00109099	0.00163731	0.000133959	5.13315e-05	5.3037e-06	-1.17342	119
120	0.00029134	14.1357	0.414584	5.48062e-06	0.000510429	4.62904e-05	6.51644e-05	-4.27211e-05	-3.03964e-05	0.00539523	-0.0348059	-0.00179119	0.000452546	-1.88631e-05	0.000285859	0.000156255	2.93814e-05	6.83851e-06	4.40027e-06	6.18726e-06	6.90042e-06	0.00092801	0.00270326	0.000129655	4.80303e-05	5.04022e-06	1.82944	120
121	0.000131547	17.1108	0.58884	0.000409553	0.000326137	-1.99602e-05	7.10569e-06	-8.80153e-06	-5.88931e-07	0.00928616	0.205584	-0.0022844	0.000517868	1.47578e-05	-0.000278006	0.000157479	3.35354e-05	6.38802e-06	4.14224e-06	6.43386e-06	2.79535e-07	0.00112224	0.0178399	0.000131453	5.2642e-05	6.24121e-06	-1.76535	121
122	0.000179965	18.8111	0.410791	0.000227467	0.000537945	-2.83824e-05	-2.555e-05	-1.78373e-06	-0.000376726	0.0071327	0.022143	-0.000701396	-0.000321271	7.70415e-05	-4.75027e-05	0.000158915	3.68064e-05	6.15406e-06	6.67392e-06	6.10864e-06	0.000139971	0.00269906	0.00145029	0.000144275	6.40017e-05	9.2988e-06	-0.298918	122
123	0.000469281	19.6083	0.609098	0.000494969	0.000478494	-1.53574e-05	3.15222e-06	-2.20556e-06	-5.03827e-07	0.0078577	0.23371	-0.00297244	0.000331576	-7.28289e-06	-2.56872e-05	0.000158847	3.82545e-05	7.13063e-06	4.18764e-06	6.42499e-06	2.80324e-07	0.00118988	0.0176192	0.000193161	5.43686e-05	7.13419e-06	-0.16171	123
124	0.000675001	18.7538	0.338641	0.000449961	0.0003377	3.55466e-05	6.55065e-05	1.24623e-05	-1.00611e-05	0.0180172	0.00272705	-5.57553e-05	-0.000214538	1.68741e-05	0.000225041	0.000159111	3.44802e-05	9.80272e-06	7.49651e-06	5.8405e-06	7.14282e-06	0.00113046	0.00145956	0.000133902	5.68713e-05	5.56879e-06	1.41436	124
125	4.40716e-05	23.6714	0.285237	0.000145137	0.000205117	1.11799e-05	-2.34539e-07	7.74842e-06	-2.26554e-07	0.0156445	0.499402	-0.000240589	-8.99536e-05	2.00634e-05	-0.000101066	0.000156601	4.43763e-05	7.93998e-06	5.7657e-06	6.98068e-06	2.81716e-07	0.0029885	0.0863978	0.000149557	7.31425e-05	1.50467e-05	-0.645371	125
126	0.000363014	27.9758	0.48871	0.000462145	5.47138e-05	2.25916e-05	-5.23226e-05	1.72363e-05	-1.99657e-06	0.017222	0.0204784	0.000746103	-0.000136174	5.63718e-05	-9.91312e-05	0.000158702	4.7529e-05	1.14103e-05	1.53335e-05	6.1406e-06	7.21969e-06	0.00166167	0.00128599	0.000203481	7.50097e-05	1.26227e-05	-0.624637	126
127	0.00013281	20.1814	0.453222	0.00027614	0.000438826	-4.47783e-05	-2.21178e-05	-2.74623e-06	-0.000324214	0.00695586	0.0772364	-0.000432824	-0.000245884	7.86325e-05	-0.00014333	0.000158361	3.77373e-05	7.30614e-06	5.4924e-06	6.68963e-06	0.000141815	0.00280141	0.0108729	0.000124267	6.47185e-05	9.12969e-06	-0.905086	127
128	9.84478e-05	21.9228	0.365709	0.000192798	0.000232289	1.49784e-05	3.06668e-06	5.0676e-06	-2.56744e-07	0.011538	0.408231	-0.000286081	-8.42474e-05	3.34672e-05	-9.435e-05	0.000159063	4.14525e-05	7.82237e-06	5.52616e-06	6.82531e-06	2.81384e-07	0.00288993	0.0727672	0.000143952	6.79745e-05	1.33881e-05	-0.59316	128
129	0.000357807	20.3189	0.267929	0.000414055	0.000466734	2.89382e-05	4.80644e-05	-9.72814e-07	-0.00141707	0.0119482	-0.00537753	0.000720853	-0.000240574	5.36915e-06	-5.62484e-05	0.000159057	3.57306e-05	9.67635e-06	6.53382e-06	6.32489e-06	0.000405413	0.00113575	0.00141354	0.000180172	6.15635e-05	6.86386e-06	-0.353637	129
130	0.000113058	22.3828	0.406015	0.000284839	0.000274985	-4.376e-05	-2.91975e-05	1.57903e-05	-0.000304203	0.0241501	0.0254222	-0.000724758	-0.000244301	-3.93e-05	-0.000171781	0.000157332	4.1474e-05	6.31892e-06	6.67674e-06	5.57466e-06	0.000137466	0.00322238	0.00312029	0.000141793	7.14531e-05	1.30534e-05	-1.09184	130
131	0.000389248	19.8978	0.385872	0.00030887	0.000664174	3.05576e-05	1.60994e-05	-3.48152e-05	-0.002211	0.00677756	0.0160468	-0.00125048	-0.000320791	0.000107644	8.0378e-05	0.000158834	3.70931e-05	6.87888e-06	4.4261e-06	6.37399e-06	0.000790847	0.0012062	0.00119289	0.000203908	6.08407e-05	9.22327e-06	0.506051	131
132	0.000819284	21.4985	0.317118	0.000819022	0.000470688	3.05624e-05	-2.04826e-05	-3.15549e-05	-0.000442317	0.00777601	0.0135667	-0.000294528	-0.00022085	0.000120103	2.61619e-07	0.000157216	3.7268e-05	7.41157e-06	7.14319e-06	5.98555e-06	0.000442674	0.00163732	0.00108752	0.000184115	6.41068e-05	1.25646e-05	0.00166407	132
133	0.000282296	22.5129	0.191391	0.000194253	0.00032551	-3.39057e-06	-5.4791e-06	4.95306e-06	-0.000170708	0.00402391	-0.218317	-0.000227352	-0.000149367	7.58332e-05	8.80429e-05	0.000158686	4.08285e-05	8.0368e-06	6.62835e-06	6.83121e-06	0.000101925	0.00301287	0.0654709	0.000126161	6.81113e-05	1.2003e-05	0.554824	133
134	0.000266542	15.3096	0.395452	0.000519634	0.000419651	0.000103597	8.83228e-05	-2.09306e-05	-2.26917e-05	0.00716391	-0.020665	-0.000959298	0.000376101	6.28821e-06	-0.000253092	0.000153493	3.06071e-05	8.1373e-06	4.51669e-06	6.053e-06	5.17401e-06	0.000984794	0.00218398	0.000125821	4.80138e-05	5.0815e-06	-1.64888	134
135	0.000912816	19.1141	0.330807	0.000446539	0.000707594	-1.68855e-05	1.72399e-05	-3.48574e-05	-0.00532495	0.00692427	0.0108779	-0.00149268	-0.000213135	4.30991e-05	0.000466277	0.000158597	3.56758e-05	7.34442e-06	4.2928e-06	6.61971e-06	0.00221403	0.00107794	0.00155082	0.000209631	5.47764e-05	7.77776e-06	2.94002	135
136	0.000141157	23.1678	0.366768	0.000245643	0.000210583	1.53107e-05	3.22102e-06	8.28244e-06	-2.16121e-07	0.0146054	0.463088	-0.000238878	-9.89554e-05	2.44737e-05	-0.000104486	0.000157563	4.36051e-05	7.89957e-06	5.56818e-06	6.79428e-06	2.81471e-07	0.00300842	0.0771081	0.000149276	7.24957e-05	1.39155e-05	-0.663139	136
137	0.000197641	14.4779	0.412261	0.000440397	0.00046234	6.87973e-05	7.35455e-05	-3.73115e-05	-2.86371e-05	0.00603201	-0.0300193	-0.00147735	0.000454804	-9.84217e-06	-0.000242756	0.000158205	2.96111e-05	7.29403e-06	4.4727e-06	6.16447e-06	6.89783e-06	0.000944597	0.00249772	0.000127998	4.81956e-05	5.06281e-06	-1.53444	137
138	0.000514253	21.7755	0.660168	0.000265758	0.000317257	2.49348e-05	1.21077e-05	-1.38447e-05	-3.33922e-07	-0.00197287	0.409687	-0.00120179	0.000131429	6.32599e-05	0.000248495	0.000159026	4.14712e-05	7.6388e-06	4.4722e-06	6.8314e-06	2.80925e-07	0.00234963	0.0215324	0.000178207	6.0793e-05	8.58819e-06	1.5626	138
139	0.000177146	23.4409	0.18305	0.00017947	0.000229356	8.58938e-08	-9.42883e-06	9.32893e-06	-1.38355e-05	0.0122551	0.472685	-0.000236482	-8.47509e-05	3.30384e-05	-2.32479e-06	0.000158966	4.44087e-05	8.057e-06	6.37847e-06	7.05891e-06	1.0885e-05	0.00298894	0.108192	0.000144308	7.13933e-05	1.50682e-05	-0.0146245	139
140	0.000192584	20.7453	0.441261	0.000143256	0.000517747	-1.98587e-05	-2.60438e-05	-1.91048e-05	-0.000377534	0.0172064	0.0176201	-0.000976769	-0.000351847	3.12179e-05	4.93284e-05	0.000158141	3.95464e-05	6.02322e-06	6.27572e-06	5.22602e-06	0.00013766	0.00284911	0.00113536	0.000160504	6.88933e-05	1.03077e-05	0.311926	140
141	0.000322798	23.1262	0.662439	0.000395462	0.000317676	7.50372e-06	-9.53119e-08	-6.99543e-06	-4.33292e-07	-0.00467331	0.494406	-0.000473712	-2.41054e-05	7.14948e-05	-7.26635e-05	0.00015818	4.49324e-05	9.73315e-06	5.56962e-06	7.56615e-06	2.83231e-07	0.00240945	0.0270752	0.000157186	6.84643e-05	9.14727e-06	-0.459373	141
142	0.000183778	22.1616	0.171585	0.000131417	0.000349286	-1.12716e-05	-1.20081e-05	1.27641e-06	-0.000193953	0.00334281	0.00509668	-0.000305073	-0.000198792	5.69528e-05	5.23605e-05	0.000158963	4.03722e-05	7.41742e-06	6.27761e-06	6.71804e-06	9.88367e-05	0.00305731	0.0406549	0.00012426	6.73041e-05	1.12821e-05	0.329388	142
143	7.46851e-05	29.7052	0.520478	0.000126695	7.93487e-05	2.63437e-05	-3.75081e-05	2.01528e-05	-9.6842e-07	0.0165652	0.0211994	0.000586812	-0.000171962	4.71791e-05	-5.20096e-05	0.000158057	5.18306e-05	1.17936e-05	1.53429e-05	6.29889e-06	7.22558e-06	0.00184437	0.00128902	0.000204439	8.11554e-05	1.41566e-05	-0.329057	143
144	0.000277957	23.2738	0.371866	0.000301312	0.000629975	-6.08722e-06	-2.69469e-05	-2.36325e-05	-0.00166992	0.00720198	0.018014	-0.00156529	-0.000389449	-3.56291e-06	-2.33547e-05	0.000158205	4.15273e-05	6.33921e-06	6.07385e-06	5.39608e-06	0.00055668	0.00239963	0.00111428	0.000188028	6.99449e-05	1.12599e-05	-0.147623	144
145	0.000599384	18.2384	0.412472	0.000782778	0.000696765	-3.53747e-05	8.06073e-06	-1.50091e-06	-7.09973e-07	0.00672867	0.0251155	-0.00324553	0.000208001	-1.58003e-05	-0.000183394	0.000158211	3.46631e-05	7.11638e-06	4.06776e-06	7.26757e-06	2.80972e-07	0.000986775	0.00851691	0.000196509	5.1313e-05	7.06295e-06	-1.15918	145
146	0.000651159	17.7817	0.348034	0.000327498	0.000205033	3.2159e-05	7.24454e-05	1.40743e-05	-9.58158e-06	0.0190786	0.00537376	-3.85914e-05	-1.5623e-05	3.43863e-05	0.000323661	0.000158885	3.27032e-05	9.80078e-06	8.25928e-06	5.95705e-06	5.04375e-06	0.00111555	0.00150404	0.000120301	5.32104e-05	5.2572e-06	2.03707	146
147	0.000354989	15.2345	0.435213	0.000694626	0.000693515	7.89522e-05	5.58204e-05	-2.8098e-05	-3.4609e-05	-0.000525962	-0.0367831	-0.00185457	0.000340234	-2.17244e-05	-0.000339637	0.00015906	2.96919e-05	8.27042e-06	4.37149e-06	5.80389e-06	6.90084e-06	0.00100589	0.001876	0.000126346	4.71079e-05	4.99282e-06	-2.13528	147
148	0.000283536	20.4777	0.429022	0.000264961	0.000670649	-3.71868e-05	-2.00218e-05	-2.5278e-05	-0.0068057	-0.00781054	0.0296407	-0.000756353	-0.00032464	0.000104283	1.85746e-05	0.000158719	3.71366e-05	7.90568e-06	5.36079e-06	7.09107e-06	0.0022176	0.0024353	0.00324137	0.000133432	6.36297e-05	8.62251e-06	0.117028	148
149	0.000392705	23.97	0.278424	0.000430819	0.000249083	2.84874e-05	-3.91303e-05	-1.60339e-05	-4.04029e-05	0.0141048	0.0123308	0.000209129	-8.33937e-05	5.42794e-05	-3.81143e-05	0.000159085	3.953e-05	9.11676e-06	1.09412e-05	5.96001e-06	0.000443122	0.00165694	0.00109712	0.000178791	6.47577e-05	1.45471e-05	-0.239584	149
150	9.33174e-05	22.4398	0.682609	0.000237174	0.000175516	3.6812e-05	2.59648e-05	-5.30446e-06	-2.24843e-07	-0.000631726	0.514454	-0.000574177	0.00015204	6.65437e-05	-0.000143856	0.000156475	4.18109e-05	7.28851e-06	4.82728e-06	6.86093e-06	2.80697e-07	0.00272058	0.0338222	0.000171913	6.36525e-05	1.018e-05	-0.919356	150
151	0.000676019	20.4775	0.408359	0.000402475	0.000642104	2.31854e-05	-4.12183e-07	-3.55665e-05	-0.0018158	0.0105772	0.0163932	-0.00105118	-0.000395253	0.000120975	0.000273543	0.000158853	3.73057e-05	6.7224e-06	5.33011e-06	6.07598e-06	0.000729421	0.00155897	0.00111701	0.000197582	6.30889e-05	9.67848e-06	1.722	151
152	0.000516235	22.9218	0.192029	0.000170366	0.000252603	3.54958e-06	-7.05576e-06	1.22009e-05	-0.000176243	0.00798889	-0.136616	-9.14612e-05	-5.22978e-05	9.941e-05	0.000345869	0.000158398	4.17541e-05	8.26087e-06	7.20709e-06	7.00061e-06	0.000113075	0.00302479	0.130499	0.000132811	6.94635e-05	1.49701e-05	2.18354	152
153	0.000405985	26.1275	0.347759	0.000473881	7.39765e-05	3.69078e-06	-5.2591e-05	-1.34728e-06	5.30649e-05	0.0167412	0.0153528	0.00116367	-9.96114e-05	7.31385e-05	-6.78954e-05	0.000158865	4.33657e-05	1.13498e-05	1.45136e-05	6.16912e-06	0.000451833	0.00157239	0.00128311	0.000191552	6.76658e-05	1.25961e-05	-0.427378	153
154	0.000181571	23.1392	0.18982	0.000208759	0.000227074	3.85707e-06	-1.05447e-05	1.42358e-05	-0.000167328	0.0123849	-0.0793652	-4.47301e-05	-5.48544e-05	9.27483e-05	-2.7188e-05	0.000156873	4.26119e-05	8.39833e-06	7.38644e-06	7.25891e-06	0.000113038	0.00306005	0.139613	0.000137266	7.09732e-05	1.53178e-05	-0.173312	154
155	0.000309423	23.0461	0.188901	0.000438608	0.000351409	3.15656e-05	-1.14333e-05	-2.17675e-05	0.00044467	0.0103056	0.00330783	0.00112157	-0.000174144	5.73004e-05	-0.000129185	0.00015905	3.96038e-05	9.97621e-06	1.08851e-05	6.23054e-06	0.000525855	0.00135627	0.00129709	0.000194486	6.44916e-05	1.26848e-05	-0.81223	155
156	0.000132422	20.4573	0.294599	0.000281343	0.000337439	-2.73011e-05	-1.81738e-05	3.88284e-06	-0.000224911	0.00939848	0.102213	-0.000358659	-0.000168666	5.41734e-05	-0.000148922	0.000157915	3.73493e-05	8.54824e-06	5.95608e-06	6.79262e-06	9.78337e-05	0.00286171	0.0333366	0.000121353	6.023e-05	1.00074e-05	-0.943048	156
157	0.000425666	14.9021	0.431374	0.000707877	0.000680556	6.77717e-05	5.31921e-05	-3.14419e-05	-3.38803e-05	0.000529832	-0.039706	-0.00196971	0.000365062	-2.93205e-05	-0.000282211	0.000158574	2.93875e-05	7.73513e-06	4.37381e-06	5.86192e-06	6.90013e-06	0.000947031	0.00221266	0.000128824	4.71467e-05	4.96174e-06	-1.77968	157
158	0.00132336	14.2038	0.379195	0.00087657	0.000607363	1.78952e-05	4.74587e-05	-3.85142e-05	-3.35404e-05	0.00355808	-0.0398379	-0.00233124	0.000430518	-3.14383e-05	0.000446789	0.000157977	2.92275e-05	6.15001e-06	4.27405e-06	6.47375e-06	6.91021e-06	0.000919814	0.00374216	0.000129019	4.78743e-05	4.94488e-06	2.82819	158
159	0.000291497	22.6006	0.635312	0.00036102	0.000184954	1.49331e-05	3.25461e-06	-2.34551e-06	-3.35838e-07	0.00399828	0.514429	-0.000139935	4.69353e-05	7.31382e-05	-6.95226e-05	0.000158542	4.39494e-05	8.77654e-06	5.43439e-06	6.7884e-06	2.81942e-07	0.00262697	0.0402888	0.000150064	6.91265e-05	1.07405e-05	-0.438511	159
160	0.00060021	19.5723	0.256037	0.000442617	0.000680496	2.53038e-05	2.98673e-05	-3.57481e-05	-0.00513697	0.0026515	0.0101249	-0.0015156	-9.41294e-05	4.55699e-05	0.000157593	0.000158424	3.62595e-05	7.3466e-06	4.39057e-06	6.56786e-06	0.00226496	0.00103246	0.00131347	0.000216333	5.61393e-05	7.93571e-06	0.99476	160
161	5.90869e-05	22.6727	0.643452	0.000178163	0.000143315	2.86031e-05	1.25816e-05	5.68561e-06	-2.18403e-07	0.00916441	0.457047	-0.000148778	4.32745e-05	6.00373e-05	-0.000119076	0.000158893	4.2619e-05	7.54424e-06	5.18463e-06	6.70053e-06	2.80944e-07	0.00285411	0.0441319	0.000155062	6.96855e-05	1.16416e-05	-0.74941	161
162	0.000630016	19.7854	0.22646	0.000494098	0.000610902	3.65883e-05	4.47381e-05	-2.86523e-05	-0.00196686	0.00107434	0.00176906	-0.000386146	-4.12786e-05	6.2175e-05	0.000135918	0.000158293	3.58239e-05	7.24915e-06	4.58127e-06	6.65726e-06	0.00207103	0.000978903	0.00131999	0.000200816	5.68929e-05	8.19243e-06	0.858648	162
163	0.000192326	21.3978	0.530221	0.000215152	0.000183868	8.32633e-06	1.21525e-06	4.63588e-06	-1.06321e-05	0.0100675	0.397481	-0.000198358	3.38273e-05	6.55281e-05	-2.28262e-05	0.000156128	4.15169e-05	8.59299e-06	5.50755e-06	7.00457e-06	1.09445e-05	0.00271826	0.0506582	0.000142492	6.60127e-05	1.1768e-05	-0.146202	163
164	0.000306286	24.22	0.58232	0.000240524	0.000351444	7.17577e-07	-5.09845e-06	-7.54781e-06	-0.00617051	-0.00238488	0.484265	-0.000196723	-0.000101443	7.64994e-05	6.57619e-05	0.000158549	4.46204e-05	1.08362e-05	5.74106e-06	7.79177e-06	0.00162634	0.00241307	0.0342465	0.000141597	6.55356e-05	9.28421e-06	0.414772	164
165	0.000367094	23.2446	0.303672	0.00034387	0.00024216	-6.69602e-06	-1.1314e-05	9.3483e-06	-0.00285437	0.016906	0.00736265	0.000939086	-0.000250968	6.87964e-05	2.32244e-05	0.000157414	3.94975e-05	1.05359e-05	1.07709e-05	6.13442e-06	0.00114704	0.00136491	0.00146044	0.000198858	6.21006e-05	1.11899e-05	0.147537	165
166	0.000469214	18.5197	0.56218	0.000522723	0.000473475	-2.06415e-05	5.88114e-07	-5.90445e-06	-6.00378e-07	0.00506901	0.231598	-0.00277691	0.000375065	-4.75936e-06	-5.35093e-05	0.00015882	3.5929e-05	6.78686e-06	4.10542e-06	6.60603e-06	2.80142e-07	0.00107809	0.0166047	0.000180643	5.24412e-05	6.85318e-06	-0.336917	166
167	0.000522947	22.3339	0.576263	0.000379987	0.000302268	-3.38e-05	-3.07109e-05	8.89275e-06	-0.000298651	0.030653	0.0213955	-0.000908557	-0.00023908	-3.82478e-05	0.00014296	0.000158489	4.26148e-05	6.25648e-06	6.58498e-06	5.5055e-06	0.00013653	0.00307906	0.00125487	0.000153879	7.05818e-05	1.27541e-05	0.902016	167
168	0.000176275	23.9447	0.400915	0.00016991	0.000178931	2.42865e-05	-2.28725e-06	1.69344e-05	-3.19979e-06	0.0178912	0.014275	0.000753084	-0.000288571	3.36379e-05	6.36559e-06	0.000158861	4.03308e-05	1.10122e-05	1.27271e-05	5.96317e-06	7.16926e-06	0.0014207	0.00141477	0.000180756	6.56935e-05	6.03742e-06	0.0400702	168
169	0.000227386	21.868	0.465896	0.000173576	0.000446846	-1.7854e-05	-1.50144e-05	-1.30295e-05	-0.00619793	-0.000257143	0.115511	-0.000419264	-0.000150364	9.73806e-05	5.38108e-05	0.000158601	3.97207e-05	9.61673e-06	5.68685e-06	7.08478e-06	0.00180526	0.00250958	0.0152913	0.00012765	6.0092e-05	8.79614e-06	0.339284	169
170	0.00036127	27.45	0.479235	0.000515874	9.20688e-05	2.16254e-05	-4.12169e-05	1.69808e-05	-2.47127e-06	0.017391	0.0192358	0.000785574	-0.000193188	6.26827e-05	-0.000154604	0.000158645	4.66531e-05	1.12898e-05	1.49319e-05	6.09978e-06	7.21639e-06	0.00162894	0.00127833	0.000201699	7.44705e-05	1.24431e-05	-0.974529	170
171	0.000402333	14.9132	0.425462	0.000687508	0.000666436	6.54401e-05	5.4732e-05	-3.3573e-05	-3.32882e-05	0.00105567	-0.0398368	-0.00194059	0.00036325	-2.82313e-05	-0.000285175	0.000158773	2.95827e-05	7.74295e-06	4.38246e-06	5.85889e-06	6.8996e-06	0.000951122	0.00226498	0.000129282	4.72631e-05	4.98264e-06	-1.79612	171
172	0.000159715	14.4534	0.415726	0.000212633	0.000424695	7.50643e-05	7.96749e-05	-3.38329e-05	-2.71983e-05	0.00698838	-0.0269925	-0.00132958	0.000457663	-4.47743e-06	-5.29179e-05	0.000158419	2.98544e-05	7.29551e-06	4.50135e-06	6.2051e-06	6.89889e-06	0.000944989	0.00249622	0.000127891	4.86713e-05	5.09145e-06	-0.334037	172
173	0.000842706	17.1107	0.311783	0.000724176	0.000725268	-3.4629e-05	1.24497e-05	-1.90778e-05	-0.0023206	0.004524	-0.0163976	-0.00275331	0.000218718	-1.60226e-05	0.000118529	0.000159011	3.25812e-05	6.93366e-06	4.11575e-06	6.98841e-06	0.000472996	0.000959703	0.00343167	0.000209211	5.02607e-05	6.98165e-06	0.745416	173
174	0.000348119	24.6022	0.227641	0.000439505	0.000270929	2.04423e-05	-2.33476e-05	-1.32654e-05	9.18389e-05	0.0142111	0.00752383	0.00108333	-0.000197324	5.65067e-05	-9.13858e-05	0.000158732	4.17672e-05	1.0585e-05	1.17532e-05	6.20131e-06	0.000471087	0.00148376	0.00125437	0.000189747	6.55223e-05	1.3308e-05	-0.575725	174
175	0.00114728	14.6272	0.360357	0.000742274	0.000624634	3.73708e-06	4.04716e-05	-3.5893e-05	-7.80017e-07	0.00561665	-0.0547412	-0.00261165	0.000367591	-2.69812e-05	0.000405006	0.000158472	2.97757e-05	5.98964e-06	4.03475e-06	6.68504e-06	2.79349e-07	0.000970946	0.00633503	0.000124097	4.81822e-05	4.97489e-06	2.55569	175
176	0.000239252	24.4532	0.404399	0.000218115	0.000205211	1.56056e-05	-3.86573e-05	-1.62335e-05	-0.000196072	0.0138906	0.0157102	0.000137528	-6.92591e-05	5.6003e-05	2.11369e-05	0.000158118	3.99499e-05	8.63975e-06	8.69807e-06	5.97145e-06	0.000418334	0.0020734	0.0010981	0.000181975	6.64722e-05	1.68556e-05	0.133678	176
177	0.000293065	26.6293	0.465482	0.000321658	0.000154142	2.60421e-05	-2.30315e-05	1.75646e-05	-3.92653e-06	0.0167301	0.0163734	0.000809704	-0.00026273	7.43163e-05	-2.8593e-05	0.000158018	4.52447e-05	1.13309e-05	1.39073e-05	5.87488e-06	7.18806e-06	0.00159115	0.00135975	0.000190274	7.36472e-05	1.16723e-05	-0.180947	177
178	0.000165474	23.184	0.212187	0.000118622	0.000263592	3.87874e-06	-2.92885e-06	1.06336e-05	-0.000155322	0.00847625	-0.411956	-5.78225e-05	-7.87647e-05	9.83142e-05	4.68523e-05	0.000158616	4.28069e-05	8.32488e-06	7.00604e-06	7.12502e-06	0.000127756	0.00313394	0.112158	0.000133343	7.03229e-05	1.39635e-05	0.295382	178
179	0.000485541	16.1669	0.36357	0.000374992	0.000310151	7.58853e-05	0.000100132	-7.05832e-06	-1.87378e-05	0.0115959	-0.0102051	-0.000582963	0.000296866	1.95312e-05	0.00011055	0.000158811	3.15496e-05	9.26721e-06	5.01918e-06	5.97416e-06	5.02766e-06	0.00106799	0.00184478	0.000122834	4.82387e-05	5.04265e-06	0.696107	179
180	0.00147299	14.5738	0.351476	0.000932409	0.000648345	8.12291e-06	4.2576e-05	-3.53154e-05	-8.20302e-07	0.00438759	-0.0526888	-0.00255776	0.000361646	-3.10365e-05	0.000540583	0.000158109	2.94595e-05	5.97614e-06	4.12187e-06	6.65209e-06	2.79364e-07	0.000947923	0.00539474	0.000125116	4.80264e-05	4.9392e-06	3.41906	180
181	0.00034307	25.5745	0.383668	0.000414163	0.00047921	-4.86289e-06	-3.38785e-05	-2.58858e-05	-0.000730307	0.00713199	0.0164901	-0.00111461	-0.000230613	-3.49074e-06	-7.10928e-05	0.000158109	4.39603e-05	6.96209e-06	6.43587e-06	5.71249e-06	0.000400705	0.00225815	0.00111286	0.000198674	7.50697e-05	1.59164e-05	-0.449644	181
182	0.000168789	21.7645	0.585632	0.000344357	0.000146736	2.4064e-05	6.15774e-06	6.39429e-06	-2.91852e-07	0.00792303	0.427279	-0.000128204	8.13074e-05	7.54125e-05	-0.000175568	0.000157585	4.20198e-05	7.95226e-06	5.32151e-06	6.70624e-06	2.81382e-07	0.00283153	0.0471022	0.000146311	6.79369e-05	1.18566e-05	-1.11411	182
183	0.000365291	22.9168	0.706167	0.000335292	0.000222211	3.25429e-05	1.5667e-05	-6.69799e-06	-2.78377e-07	-0.00158439	0.474813	-0.00051857	8.04975e-05	7.49524e-05	2.99994e-05	0.00015854	4.28633e-05	7.77708e-06	5.03504e-06	6.75673e-06	2.81143e-07	0.00255005	0.0308093	0.00016343	6.9591e-05	1.01491e-05	0.189223	183
184	0.00069505	20.3441	0.400552	0.00049598	0.000626583	2.69221e-05	4.44843e-06	-3.89132e-05	-0.00176275	0.00734568	0.0157616	-0.000872705	-0.000349251	0.000138124	0.00019907	0.000158727	3.68297e-05	6.89062e-06	5.13468e-06	6.17636e-06	0.000732604	0.00139888	0.00112857	0.000194383	6.26532e-05	9.65592e-06	1.25417	184
185	0.0010869	14.6168	0.337956	0.000823955	0.000680291	1.4754e-05	4.23505e-05	-1.76336e-05	-3.56534e-05	0.00268776	-0.0489458	-0.00235877	0.000351512	-3.07999e-05	0.000262942	0.000158812	2.91404e-05	6.25226e-06	4.2246e-06	6.61116e-06	6.9225e-06	0.000891663	0.00354938	0.000133868	4.75909e-05	4.83539e-06	1.65569	185
186	0.000217838	22.7432	0.441844	0.000159697	0.000416529	-3.0888e-05	-2.13229e-05	-7.35375e-06	-0.00528482	0.00372932	0.293225	-0.000370692	-0.000187112	6.26077e-05	5.81407e-05	0.000158364	4.16313e-05	1.09128e-05	5.99393e-06	7.35541e-06	0.00159627	0.00253868	0.0426655	0.000132269	6.16037e-05	9.60067e-06	0.367134	186
187	0.000345027	26.4922	0.466625	0.000362981	0.000151803	2.87126e-05	-2.51813e-05	1.97581e-05	-3.82164e-06	0.016766	0.0163913	0.000823503	-0.000251772	7.53678e-05	-1.79539e-05	0.000158461	4.49521e-05	1.1197e-05	1.38573e-05	6.01318e-06	7.19987e-06	0.00158834	0.00133677	0.000195764	7.32368e-05	1.18076e-05	-0.113302	187
188	0.000917361	19.4357	0.385462	0.000586678	0.000706285	-3.26405e-05	9.43021e-06	-2.1209e-05	-0.00170233	0.00742067	0.00731438	-0.00173391	-0.000165633	3.93354e-05	0.000330683	0.000158829	3.56922e-05	7.72484e-06	4.26302e-06	6.9179e-06	0.0021744	0.00113373	0.00233673	0.000186509	5.71533e-05	7.7246e-06	2.08201	188
189	0.00039012	19.3492	0.283067	0.000546635	0.000606772	4.92399e-05	5.88046e-05	-2.34788e-05	-0.00148725	0.00547576	-0.0131632	0.000104258	-8.2989e-05	-8.35191e-06	-0.000156515	0.000159155	3.41773e-05	8.99056e-06	4.99213e-06	6.4904e-06	0.000464561	0.00104744	0.00137959	0.000173009	6.00851e-05	6.39354e-06	-0.983411	189
190	0.000628858	19.8541	0.237625	0.000569027	0.000597604	5.70329e-05	5.03537e-05	-3.06434e-05	-0.00137707	0.000367411	-0.00247508	-1.20828e-05	-2.6319e-06	5.99176e-05	5.98308e-05	0.0001585	3.55006e-05	7.64949e-06	4.68246e-06	6.68602e-06	0.00173791	0.000973739	0.00134417	0.000197519	5.74165e-05	9.3001e-06	0.377482	190
191	0.000258746	17.6941	0.586279	0.000409569	0.000364491	-2.22395e-05	2.26497e-06	-7.16104e-06	-5.99708e-07	0.0076408	0.239237	-0.00231704	0.000455863	1.07436e-05	-0.000150822	0.000159007	3.42673e-05	6.63958e-06	4.11535e-06	6.40821e-06	2.79746e-07	0.00111007	0.0173543	0.000141805	5.31549e-05	6.29519e-06	-0.948527	191
192	8.05521e-07	23.6003	0.413083	0.000117068	0.000312164	-2.71796e-05	-3.36137e-05	3.69657e-06	-0.000239652	0.0036518	0.138618	-0.000533236	-0.000209851	-1.53397e-06	-0.000116263	0.000158025	4.26958e-05	6.64358e-06	7.55477e-06	5.60127e-06	9.74087e-05	0.00326286	0.0126841	0.000127082	7.2813e-05	1.27348e-05	-0.735725	192
193	0.00010975	22.6715	0.343021	0.000206386	0.00023378	1.34983e-05	2.08067e-06	5.78745e-06	-2.47678e-07	0.0119723	0.450862	-0.000298533	-9.56553e-05	2.51404e-05	-9.66361e-05	0.000158927	4.27612e-05	7.81674e-06	5.57721e-06	6.82607e-06	2.8145e-07	0.00289159	0.0775499	0.00014513	7.11703e-05	1.3974e-05	-0.608052	193
194	0.00038772	15.8816	0.384454	0.000524117	0.000517498	5.85305e-05	6.98198e-05	-2.4024e-05	-2.88059e-05	0.00647793	-0.0242908	-0.00130126	0.000253304	8.28451e-07	-0.000136397	0.000159069	3.064e-05	9.17355e-06	4.55291e-06	5.69439e-06	6.89976e-06	0.00107685	0.00181454	0.000123035	4.89313e-05	5.1078e-06	-0.85747	194
195	7.58018e-06	24.8046	0.488926	0.00023323	0.000461842	-1.06807e-05	-2.90093e-05	-1.39751e-05	-0.000926712	0.00880614	0.0199347	-0.00153706	-0.000241867	-7.17657e-05	-0.00022565	0.000158557	4.31833e-05	6.76979e-06	6.45554e-06	5.21549e-06	0.000401848	0.0025775	0.00114615	0.00019524	7.16256e-05	1.33027e-05	-1.42315	195
196	0.000370359	22.7049	0.164935	0.00013859	0.000273393	-5.71703e-06	-1.12849e-05	9.14159e-06	-0.000208632	0.00477722	0.123639	-0.000158564	-6.38445e-05	7.87969e-05	0.000231769	0.000157978	4.14577e-05	8.68099e-06	6.8252e-06	6.98504e-06	0.000111171	0.00296564	0.112298	0.000132868	6.86106e-05	1.43136e-05	1.46709	196
197	1.50859e-11	24.057	0.402954	0.00011443	0.000319682	-1.18379e-05	-2.64522e-05	-3.63007e-06	-0.000169625	0.00536253	0.246362	-0.000243475	-0.000277694	3.53659e-05	-0.00011443	0.000157865	4.48549e-05	7.18943e-06	8.41711e-06	5.73149e-06	9.61347e-05	0.00324385	0.0201659	0.000126619	7.50456e-05	1.17402e-05	-0.724863	197
198	9.1577e-05	13.8538	0.434883	2.99221e-05	0.000454012	5.05927e-05	7.02328e-05	-4.38233e-05	-2.9395e-05	0.00631979	-0.0324472	-0.00170359	0.000509845	-1.49314e-05	6.16548e-05	0.000156098	2.99413e-05	6.73295e-06	4.47364e-06	6.18366e-06	6.90378e-06	0.000945359	0.00284807	0.000130115	4.90563e-05	5.11463e-06	0.394976	198
199	0.000905577	15.7652	0.340215	0.000808957	0.000606669	-1.78237e-05	2.0098e-05	-3.08974e-05	-8.04276e-07	0.00413792	-0.00785725	-0.00271978	0.000380684	-1.35916e-05	9.66195e-05	0.000158883	3.02669e-05	6.22781e-06	3.82332e-06	6.80904e-06	2.79584e-07	0.000996307	0.0104708	0.000131553	4.81407e-05	6.03107e-06	0.608116	199
200	0.000408991	23.3536	0.23826	0.000422782	0.000308227	3.49464e-05	-2.57001e-05	-1.50089e-05	-0.000146684	0.0137262	0.0107871	0.000155286	-0.000128503	4.699e-05	-1.37918e-05	0.000158347	3.8972e-05	9.05327e-06	1.01942e-05	5.96805e-06	0.00044291	0.00155624	0.00110048	0.000180069	6.39047e-05	1.42803e-05	-0.0870988	200
201	0.000397345	20.5388	0.32078	0.000611759	0.000682249	3.26566e-05	2.51085e-05	-3.41955e-05	-0.00242077	0.00192276	0.0114836	-0.000559314	-0.000360419	0.00012571	-0.000214415	0.000158426	3.77927e-05	7.13061e-06	4.50161e-06	6.57902e-06	0.000790237	0.00106786	0.0011769	0.000194418	6.16264e-05	9.31424e-06	-1.35341	201
202	0.000394634	19.4666	0.284651	0.000410393	0.000460079	3.38161e-05	5.6103e-05	3.24447e-06	-0.000266624	0.0124493	-0.0048568	0.000542433	-0.000240882	3.61347e-06	-1.57588e-05	0.000159064	3.51079e-05	9.64289e-06	6.26644e-06	6.30872e-06	8.93906e-05	0.00113528	0.00141246	0.000170632	6.10695e-05	6.44806e-06	-0.0990723	202
203	1.53301e-06	23.9223	0.425526	7.51191e-05	0.000311936	-2.3058e-05	-2.92596e-05	2.11834e-06	-0.000225415	0.00298196	0.162474	-0.000486679	-0.000221499	-8.53178e-08	-7.35861e-05	0.000158623	4.33175e-05	6.73388e-06	7.75227e-06	5.64661e-06	9.69915e-05	0.00326755	0.0138451	0.000126599	7.38781e-05	1.27633e-05	-0.463906	203
204	0.000282495	25.1879	0.623242	0.000307507	0.000305147	-4.2251e-06	-1.51782e-06	2.38839e-06	-0.00683643	0.00206306	0.475408	-0.000210571	-1.99653e-05	7.65748e-05	-2.50116e-05	0.000158825	4.6258e-05	1.08582e-05	5.98977e-06	7.83722e-06	0.00157544	0.00252989	0.0398736	0.000147037	6.91569e-05	1.03192e-05	-0.157479	204
205	0.000312894	22.9887	0.658325	0.000362865	0.000216746	1.74039e-05	7.44087e-06	-7.02611e-06	-3.28324e-07	0.000988866	0.531912	-0.000327653	5.1442e-05	6.44979e-05	-4.99703e-05	0.000158829	4.47261e-05	8.86587e-06	5.36742e-06	6.66161e-06	2.81968e-07	0.00253241	0.03679	0.00015461	6.9994e-05	1.02955e-05	-0.314618	205
206	0.000149675	22.347	0.416422	0.000267586	0.000275156	-4.29463e-05	-2.93503e-05	1.56627e-05	-0.000302804	0.0245249	0.0264415	-0.000727876	-0.000245649	-3.93126e-05	-0.000117911	0.000157826	4.14535e-05	6.3037e-06	6.66807e-06	5.56681e-06	0.000137421	0.00321957	0.00295506	0.000142053	7.1412e-05	1.3068e-05	-0.747092	206
207	0.000133095	20.7628	0.360236	0.000254823	0.000399491	-4.19719e-05	-2.26289e-05	3.22978e-06	-0.000253554	0.00750596	0.0673617	-0.000373575	-0.000214625	6.352e-05	-0.000121728	0.000157758	3.89136e-05	9.86575e-06	5.97716e-06	7.02493e-06	0.000130146	0.00280184	0.0434866	0.000122888	6.04808e-05	9.69299e-06	-0.77161	207
208	0.000105787	21.7311	0.568834	0.000287305	0.000156684	2.09013e-05	5.82599e-06	6.59674e-06	-2.87751e-07	0.00937748	0.410057	-0.000160989	5.96826e-05	6.95892e-05	-0.000181518	0.000157403	4.16717e-05	7.84889e-06	5.3007e-06	6.6399e-06	2.81358e-07	0.0028571	0.0476619	0.000146093	6.7688e-05	1.20812e-05	-1.1532	208
209	0.00013604	22.7759	0.494927	0.000136703	0.00017858	2.22337e-05	8.23699e-06	6.84741e-06	-2.10795e-07	0.0142547	0.398773	-0.000147833	-5.25534e-05	4.9184e-05	-6.6283e-07	0.000158698	4.29302e-05	7.77242e-06	5.34025e-06	6.76551e-06	2.81262e-07	0.00290415	0.0535507	0.000151732	7.02314e-05	1.29284e-05	-0.00417668	209
210	0.000356441	21.5245	0.403539	0.000364526	0.000192308	1.6883e-05	1.10237e-05	1.19517e-05	-4.43843e-06	0.0189529	0.0133529	0.000660185	-0.000292835	2.93514e-05	-8.08546e-06	0.000159077	3.7035e-05	1.0588e-05	1.34885e-05	6.12974e-06	7.14516e-06	0.00123305	0.00134743	0.000160139	5.99348e-05	5.87461e-06	-0.0508272	210
211	0.000162335	22.9904	0.401071	0.000224479	0.00021421	1.78388e-05	5.02699e-06	7.58375e-06	-2.13816e-07	0.0141994	0.434299	-0.000221275	-0.000106889	3.22168e-05	-6.21438e-05	0.000157066	4.32466e-05	7.91293e-06	5.50283e-06	6.78162e-06	2.81463e-07	0.00299584	0.0683322	0.00014893	7.14571e-05	1.34908e-05	-0.395654	211
212	0.000398913	24.2516	0.589437	0.000592114	0.00052562	-3.92083e-06	-3.42534e-06	-9.17295e-06	-0.0102444	-0.00157536	0.246102	-0.000677645	-0.000182915	8.59057e-05	-0.000193202	0.000158491	4.42385e-05	9.59695e-06	4.98946e-06	7.78994e-06	0.00173227	0.00235861	0.0151131	0.000158047	6.53613e-05	8.29692e-06	-1.21901	212
213	0.000556304	19.0716	0.533029	0.000594147	0.00056491	-2.50272e-05	-7.71043e-07	-3.07516e-07	-6.44332e-07	0.00481776	0.187537	-0.00300914	0.000295465	-1.17447e-05	-3.78423e-05	0.000159012	3.64236e-05	6.99596e-06	4.08028e-06	6.9717e-06	2.8047e-07	0.0010511	0.0144396	0.000188861	5.25095e-05	6.99722e-06	-0.237984	213
214	0.000412377	23.9805	0.542493	0.00057636	0.000533164	-5.31344e-06	-1.71694e-06	-1.52644e-05	-0.00970955	-0.002153	0.21234	-0.000621221	-0.000218494	9.1263e-05	-0.000163983	0.00015822	4.40252e-05	9.70956e-06	5.20565e-06	7.91112e-06	0.0017157	0.00236833	0.0143311	0.000152399	6.40105e-05	8.36395e-06	-1.03642	214
215	0.000300264	20.6645	0.655178	0.000292424	0.000233089	3.29394e-06	1.35152e-05	1.76081e-05	-3.23331e-07	0.0220304	0.261923	-0.00165977	0.000285224	3.11853e-05	7.84065e-06	0.000158301	3.96385e-05	7.269e-06	4.32158e-06	6.6852e-06	2.80553e-07	0.00176242	0.0207771	0.000180156	5.74776e-05	7.34754e-06	0.04953	215
216	5.57216e-05	23.0151	0.366436	5.69035e-05	0.000328917	-3.5892e-05	-2.84919e-05	3.69336e-06	-0.000267638	0.00637299	0.091077	-0.000567548	-0.000196459	2.50723e-06	-1.18196e-06	0.000158566	4.14516e-05	6.62132e-06	7.40835e-06	5.60555e-06	9.76001e-05	0.00323332	0.0105693	0.00012749	7.1687e-05	1.25423e-05	-0.00745402	216
217	0.000134368	29.1221	0.504867	0.000212257	0.00011319	2.72821e-05	-3.63351e-05	1.95799e-05	-1.79743e-06	0.0161916	0.0201057	0.000718526	-0.000223339	5.42713e-05	-7.78888e-05	0.000158145	5.05821e-05	1.1704e-05	1.52157e-05	6.25822e-06	7.21687e-06	0.00176565	0.00130736	0.000205956	7.97946e-05	1.28379e-05	-0.492516	217
218	0.000248928	22.882	0.577108	0.000230808	0.000360099	-2.49924e-05	-2.99363e-05	2.01099e-06	-0.000305995	0.0278083	0.0197263	-0.00118211	-0.000291254	-6.59705e-05	1.81199e-05	0.000158856	4.24566e-05	6.26673e-06	6.58432e-06	5.40225e-06	0.000137381	0.00302422	0.00117294	0.000156438	7.35737e-05	1.29402e-05	0.114064	218
219	0.000526094	18.881	0.327451	0.000575759	0.000456107	4.96922e-05	6.86159e-05	9.53009e-06	-0.000270917	0.0139913	-0.00501103	-0.000117576	-0.000195556	2.50763e-06	-4.96649e-05	0.000158216	3.45455e-05	9.6519e-06	6.16756e-06	5.85467e-06	6.44476e-05	0.00114007	0.00149435	0.000141914	5.91029e-05	5.71665e-06	-0.313905	219
220	0.000102579	20.469	0.441861	0.000276721	0.000448827	-5.09555e-05	-2.41051e-05	2.02687e-06	-0.000331824	0.010796	0.0643038	-0.000411676	-0.000325048	6.41533e-05	-0.000174142	0.00015869	3.80904e-05	6.8443e-06	6.10709e-06	6.13024e-06	0.000141525	0.00299773	0.0100641	0.000123814	6.5362e-05	9.66548e-06	-1.09738	220
221	9.10372e-06	24.0087	0.381771	0.000147956	0.000328429	-1.28404e-05	-2.24119e-05	-4.18307e-06	-0.000181223	0.00468585	0.242058	-0.000313886	-0.000268447	2.73026e-05	-0.000138852	0.000159082	4.42768e-05	7.16886e-06	7.83109e-06	5.74119e-06	9.65771e-05	0.00321822	0.0206572	0.000124768	7.43335e-05	1.19278e-05	-0.872832	221
222	0.000236536	21.4242	0.467017	0.000146481	0.000512805	-2.47343e-05	-1.65539e-05	-2.10746e-05	-0.00572529	-0.00289374	0.0765169	-0.000531414	-0.000200194	0.000101926	9.00552e-05	0.0001588	3.86446e-05	8.87447e-06	5.43198e-06	7.05608e-06	0.00191661	0.00248249	0.00927642	0.000127916	6.12175e-05	8.7966e-06	0.567097	222
223	0.000103618	21.4518	0.43248	0.000247053	0.000361485	-4.01933e-05	-2.34556e-05	3.75852e-06	-0.000300308	0.0123499	0.124931	-0.000400615	-0.000233583	4.82828e-05	-0.000143435	0.000158793	3.91284e-05	7.07265e-06	6.19325e-06	6.19348e-06	0.000140922	0.00301867	0.0159173	0.000122744	6.80164e-05	1.01308e-05	-0.903285	223
224	6.03095e-05	23.1372	0.586282	0.000154536	0.000147764	2.4407e-05	1.12006e-05	7.74591e-06	-2.01022e-07	0.0139404	0.420672	-0.000103376	-1.28554e-05	5.84631e-05	-9.42264e-05	0.000157421	4.35149e-05	7.69512e-06	5.269e-06	6.82437e-06	2.81027e-07	0.00285515	0.0500353	0.000157485	7.07171e-05	1.22439e-05	-0.598562	224
225	0.000181867	19.1012	0.420171	0.000218101	0.000494939	-2.80112e-05	-2.48748e-05	-2.09416e-06	-0.000355239	0.0102076	0.0233436	-0.000632355	-0.000305346	7.2241e-05	-3.62337e-05	0.000158935	3.73466e-05	6.13179e-06	6.60191e-06	5.67e-06	0.000137925	0.00273322	0.00151531	0.000143119	6.46513e-05	9.37753e-06	-0.227977	225
226	0.000859523	18.124	0.234839	0.000697445	0.000599175	4.20673e-05	4.13348e-05	-4.14156e-05	0.000761614	0.000337381	-0.00510065	-0.000529535	0.000100331	4.4958e-05	0.000162078	0.000157808	3.23318e-05	7.1859e-06	4.52791e-06	6.72461e-06	0.00122179	0.000934208	0.00135148	0.00018982	5.54885e-05	7.55687e-06	1.02706	226
227	0.000295701	25.4525	0.630236	0.000307682	0.000309545	2.46929e-06	4.31393e-07	-3.06719e-06	-0.00703628	-0.000562743	0.49796	-0.000206628	-1.82843e-05	7.77061e-05	-1.19814e-05	0.00015884	4.67907e-05	1.08631e-05	5.96889e-06	7.93374e-06	0.00162064	0.00247824	0.036888	0.000148018	6.93139e-05	1.00224e-05	-0.0754307	227
228	0.000106637	22.7928	0.544519	0.000159397	0.000168723	2.24717e-05	9.19597e-06	8.00305e-06	-2.10687e-07	0.0145483	0.395999	-0.000122321	-4.36931e-05	5.44434e-05	-5.27606e-05	0.000158479	4.29603e-05	7.71006e-06	5.29168e-06	6.75295e-06	2.81155e-07	0.00284327	0.0496996	0.000153407	7.02776e-05	1.26031e-05	-0.332919	228
229	0.000534359	22.0342	0.655448	0.000298773	0.00036625	2.24108e-05	6.08831e-06	-1.25929e-05	-3.60414e-07	-0.00234606	0.406697	-0.00149369	0.000138499	4.54536e-05	0.000235585	0.000158709	4.22306e-05	7.66381e-06	4.36842e-06	6.82945e-06	2.80963e-07	0.00229772	0.0199274	0.000188151	6.21971e-05	8.42097e-06	1.48438	229
230	3.71125e-05	22.2935	0.260918	0.000138953	0.00032831	-1.12065e-05	-2.00737e-05	-3.69918e-07	-0.000166776	0.00647522	0.210757	-0.000207457	-0.000253581	5.54951e-05	-0.00010184	0.000158516	4.2124e-05	7.37974e-06	7.12213e-06	6.08209e-06	9.85608e-05	0.00321469	0.0279549	0.000128001	6.87429e-05	1.13806e-05	-0.642458	230
231	0.000459071	23.9126	0.526707	0.000555707	0.000615054	-7.50821e-06	-4.73232e-07	-1.22636e-05	-0.0108756	-0.00105686	0.161599	-0.000917581	-0.000273959	8.42419e-05	-9.66363e-05	0.000158517	4.35281e-05	9.38065e-06	4.86136e-06	7.92669e-06	0.00175182	0.00236117	0.0114093	0.000155433	6.59932e-05	8.25913e-06	-0.609627	231
232	0.000365261	20.143	0.2642	0.000325857	0.000371085	1.73286e-05	3.20808e-05	3.00364e-06	-0.00053256	0.0144079	-0.00200832	0.000769612	-0.000216268	1.06141e-05	3.94038e-05	0.000158459	3.60551e-05	9.877e-06	7.73738e-06	6.23738e-06	0.000163068	0.00116543	0.00140772	0.000179976	6.1369e-05	6.78829e-06	0.248668	232
233	0.000576226	17.5554	0.335564	0.000499163	0.000308517	4.57595e-05	6.95495e-05	2.29442e-06	-2.14716e-05	0.0145332	-0.00822179	-0.000549382	0.00016761	1.72975e-05	7.70636e-05	0.000159103	3.32017e-05	9.49026e-06	5.71553e-06	5.65852e-06	6.90469e-06	0.00110482	0.00162631	0.000129671	5.36398e-05	5.34963e-06	0.484362	233
234	0.000142824	20.6067	0.379413	0.000249612	0.000399641	-4.10942e-05	-2.30018e-05	2.3605e-06	-0.000257906	0.00772842	0.0929914	-0.00038887	-0.000213583	6.30594e-05	-0.000106788	0.000158934	3.89541e-05	9.99254e-06	5.97271e-06	7.06776e-06	0.000130157	0.0027513	0.044117	0.000124658	6.05715e-05	9.67943e-06	-0.671903	234
235	0.000180589	23.0481	0.584035	0.000146457	0.000356671	-2.4921e-05	-3.0608e-05	1.80467e-06	-0.000313999	0.0273648	0.0197774	-0.0012246	-0.000285625	-7.39619e-05	3.41323e-05	0.000158595	4.26278e-05	6.30367e-06	6.63893e-06	5.40073e-06	0.000136991	0.00299373	0.0011741	0.0001568	7.40454e-05	1.30832e-05	0.215217	235
236	0.000150702	22.4849	0.530197	0.000250203	0.000438686	-1.6567e-05	-2.35972e-05	-8.6009e-06	-0.000329861	0.0227192	0.0190254	-0.00135107	-0.000327188	-6.17151e-05	-9.95007e-05	0.000158616	4.1125e-05	6.21264e-06	6.17869e-06	5.21426e-06	0.000137823	0.00290802	0.001157	0.000157596	7.28937e-05	1.23694e-05	-0.627304	236
237	0.000528723	20.3869	0.230661	0.00050728	0.000572288	5.05175e-05	4.9028e-05	-2.72764e-05	-0.00214576	0.000855328	-0.000507395	0.00028278	-3.93999e-05	7.39535e-05	2.14436e-05	0.000158925	3.61061e-05	7.67052e-06	4.70959e-06	6.63263e-06	0.00190456	0.000980652	0.00131346	0.000196771	5.98167e-05	9.45441e-06	0.134929	237
238	0.000371268	27.0755	0.476603	0.000533823	0.000103115	2.29672e-05	-3.99043e-05	1.81358e-05	-2.5994e-06	0.0176687	0.0186112	0.000801824	-0.000208129	6.61094e-05	-0.000162555	0.000158536	4.60766e-05	1.12272e-05	1.47821e-05	6.09498e-06	7.21478e-06	0.00161315	0.00128127	0.000200967	7.34561e-05	1.22968e-05	-1.02535	238
239	7.71802e-05	23.0469	0.577595	0.000178209	0.000155817	2.40704e-05	1.08491e-05	7.92391e-06	-2.01103e-07	0.0142304	0.409431	-0.000109691	-2.72307e-05	5.65568e-05	-0.000101029	0.000158124	4.33788e-05	7.70732e-06	5.27158e-06	6.81426e-06	2.81075e-07	0.00284972	0.0497739	0.000155723	7.09963e-05	1.22402e-05	-0.638919	239
240	0.000260276	20.531	0.466456	0.000322622	0.000392845	-2.67268e-05	-2.27174e-05	-3.42257e-06	-0.000313026	0.0201032	0.0233078	-0.000740525	-0.000241329	3.1659e-05	-6.23463e-05	0.000158923	3.96824e-05	6.08328e-06	6.20019e-06	5.39435e-06	0.000137407	0.00279202	0.00139266	0.000144933	6.79623e-05	1.06398e-05	-0.392305	240
241	0.000367025	22.9473	0.690431	0.000378853	0.00024872	2.47248e-05	1.16684e-05	-1.0614e-05	-3.13425e-07	-0.00222661	0.502979	-0.000525961	5.65829e-05	6.44563e-05	-1.18285e-05	0.000158757	4.37664e-05	8.38444e-06	5.17529e-06	6.64411e-06	2.81611e-07	0.00250343	0.0310857	0.000160539	6.92273e-05	1.00321e-05	-0.0745071	241
242	9.32775e-05	22.3718	0.350044	0.000275418	0.000316625	-4.18397e-05	-2.93596e-05	1.56e-05	-0.00027602	0.0167414	0.0266868	-0.00075878	-0.000241503	-2.88028e-05	-0.00018214	0.000158699	4.08871e-05	6.41446e-06	6.67966e-06	5.61049e-06	0.000100541	0.00323057	0.00533772	0.000135415	7.1163e-05	1.28015e-05	-1.14771	242
243	0.000333675	22.1978	0.201093	0.000561768	0.000563788	4.04807e-05	5.20709e-05	-2.78655e-05	-0.00369663	0.00378655	-0.00146024	0.000544833	-0.000146241	5.4311e-05	-0.000228092	0.000158764	3.85041e-05	8.49478e-06	5.18047e-06	6.61004e-06	0.0015402	0.00106278	0.0013076	0.000196565	6.58252e-05	1.18223e-05	-1.43668	243
244	0.000269654	22.3129	0.189371	0.000202384	0.000350654	-4.47624e-06	-6.25888e-06	3.65347e-06	-0.000181348	0.00214274	-0.183346	-0.000290101	-0.000172143	7.02656e-05	6.72702e-05	0.00015882	4.01835e-05	8.06077e-06	6.48002e-06	6.75191e-06	0.000100176	0.0029735	0.0617789	0.000124423	6.71167e-05	1.17406e-05	0.423563	244
245	7.43298e-05	22.5824	0.659611	0.00014716	0.000129148	3.00392e-05	1.30246e-05	5.51883e-06	-2.24472e-07	0.00787182	0.472204	-0.000123585	7.39755e-05	6.28999e-05	-7.28301e-05	0.000158442	4.24271e-05	7.50504e-06	5.17199e-06	6.70426e-06	2.80932e-07	0.00284804	0.0433609	0.000156338	6.91659e-05	1.14641e-05	-0.459664	245
246	0.000395734	22.6883	0.580456	0.000350146	0.000320827	-3.07924e-05	-3.12383e-05	5.70964e-06	-0.000301938	0.030223	0.0199459	-0.00102427	-0.000254224	-5.14041e-05	4.55877e-05	0.000158387	4.27794e-05	6.27481e-06	6.60986e-06	5.45357e-06	0.000136742	0.00308561	0.00120148	0.000156531	7.22222e-05	1.29446e-05	0.287825	246
247	0.000145385	19.3249	0.413403	0.00045115	0.000538003	-5.20384e-05	-2.59379e-05	-1.11728e-05	-0.000388101	0.0017599	0.0293579	-0.000504843	-0.000312703	9.10154e-05	-0.000305765	0.000158166	3.75155e-05	6.58781e-06	6.378e-06	6.28891e-06	0.000141469	0.00286102	0.00329509	0.000129106	6.47794e-05	8.9604e-06	-1.93318	247
248	0.000159601	22.862	0.230768	0.000211228	0.000253074	-1.43666e-07	-5.97601e-06	9.58511e-06	-1.41576e-05	0.0116409	0.492315	-0.000343633	-0.000109211	1.66693e-05	-5.16272e-05	0.000158984	4.2991e-05	8.05334e-06	6.02086e-06	6.97358e-06	1.08857e-05	0.00289715	0.0952919	0.000142818	7.02912e-05	1.49811e-05	-0.324732	248
249	0.000647091	21.4453	0.396076	0.000487473	0.000730358	-2.71313e-05	-4.75297e-06	-1.80532e-05	-0.0071486	0.00371907	0.024803	-0.00114402	-0.000442471	7.30684e-05	0.000159618	0.000158389	3.93597e-05	8.57252e-06	4.8499e-06	7.29587e-06	0.00217992	0.00224092	0.00309791	0.00014448	6.73068e-05	8.23374e-06	1.00776	249
250	0.000136797	21.633	0.568072	0.000307292	0.000156187	2.08786e-05	5.33708e-06	6.30191e-06	-2.96273e-07	0.0090343	0.405961	-0.000148742	6.43578e-05	7.3517e-05	-0.000170495	0.000157352	4.16516e-05	7.89599e-06	5.31472e-06	6.69896e-06	2.8138e-07	0.00283467	0.0479947	0.000145505	6.74277e-05	1.20112e-05	-1.08352	250
251	0.000114603	22.2344	0.180848	0.000194182	0.000317191	-1.02867e-05	-1.25807e-05	4.70192e-06	-0.000171591	0.00681022	0.0105392	-0.000200795	-0.000185746	6.64886e-05	-7.95781e-05	0.000158664	4.13421e-05	7.53552e-06	6.56585e-06	6.62888e-06	0.00010146	0.00311836	0.0404953	0.000127751	6.90236e-05	1.15534e-05	-0.501551	251
252	0.000433937	22.9673	0.205582	0.000151094	0.000269928	3.92921e-06	-4.00573e-06	1.07216e-05	-0.000164661	0.00672106	-0.286035	-0.000102253	-6.51107e-05	0.000102744	0.000282843	0.000158946	4.17313e-05	8.22246e-06	7.06184e-06	6.98598e-06	0.000127334	0.00304574	0.121494	0.000131668	6.926e-05	1.45842e-05	1.77949	252
253	0.000458602	22.5423	0.585647	0.000366765	0.000306942	-3.30048e-05	-3.16516e-05	8.80348e-06	-0.000298432	0.0306087	0.0212406	-0.000973117	-0.000250865	-4.88532e-05	9.18365e-05	0.00015868	4.28535e-05	6.27784e-06	6.63352e-06	5.51103e-06	0.00013657	0.00309945	0.00124223	0.000155434	7.09201e-05	1.30905e-05	0.578753	253
254	0.000167575	22.1812	0.171152	0.000138983	0.000340146	-1.13018e-05	-1.1758e-05	1.81243e-06	-0.000189011	0.00395053	0.00900366	-0.000280883	-0.00019251	5.85424e-05	2.85922e-05	0.000158854	4.05754e-05	7.39739e-06	6.35759e-06	6.67729e-06	9.92327e-05	0.00305301	0.0400251	0.000124839	6.75637e-05	1.13027e-05	0.17999	254
255	0.00151327	14.3978	0.35866	0.000985326	0.000640058	1.38092e-05	4.46709e-05	-3.60862e-05	-3.41819e-05	0.00327538	-0.0447417	-0.00243773	0.000391535	-3.09895e-05	0.00052794	0.000156318	2.92801e-05	6.04676e-06	4.24765e-06	6.63289e-06	6.91965e-06	0.000923303	0.00425633	0.000128662	4.7877e-05	4.91993e-06	3.37735	255
256	0.000520558	16.2412	0.360464	0.000460855	0.000374412	5.1199e-05	8.20199e-05	-6.89704e-06	-2.38212e-05	0.0121257	-0.0132803	-0.000843778	0.000197948	1.47431e-05	5.97037e-05	0.000158967	3.13173e-05	9.49344e-06	4.89415e-06	5.73146e-06	6.90123e-06	0.00109639	0.00178741	0.000122461	4.91035e-05	5.15675e-06	0.375574	256
257	0.000356662	24.4777	0.224879	0.000419801	0.000292323	3.75491e-05	-7.56161e-06	-1.13985e-05	-1.47263e-05	0.0138227	0.00944843	0.000465441	-0.000127256	4.36919e-05	-6.3139e-05	0.000158232	4.09538e-05	9.61858e-06	1.13783e-05	6.07965e-06	0.000455601	0.00150695	0.00114595	0.000183708	6.66845e-05	1.40315e-05	-0.399027	257
258	6.40153e-05	22.5601	0.606055	0.000145454	0.000148404	2.49885e-05	1.02952e-05	7.59386e-06	-2.24579e-07	0.0117847	0.423911	-0.000129613	1.83323e-05	6.08537e-05	-8.14387e-05	0.000158944	4.25677e-05	7.58468e-06	5.22032e-06	6.71986e-06	2.81007e-07	0.00282651	0.0454539	0.000152725	6.92049e-05	1.19277e-05	-0.512373	258
259	0.000195203	22.1434	0.362903	0.000272963	0.000305052	-4.34611e-05	-2.9635e-05	1.4987e-05	-0.000319482	0.0210059	0.0228754	-0.000757081	-0.000244216	-3.36933e-05	-7.77591e-05	0.000158283	4.05395e-05	6.43045e-06	6.64294e-06	5.54988e-06	0.000137829	0.00317305	0.00454594	0.000136324	7.06236e-05	1.2793e-05	-0.491266	259
260	0.000170777	21.5955	0.560916	0.000259544	0.000155528	2.11117e-05	5.29586e-06	4.56525e-06	-2.90901e-07	0.0088698	0.414259	-0.000173113	7.23271e-05	6.98738e-05	-8.87672e-05	0.000158924	4.1729e-05	7.9888e-06	5.33477e-06	6.87272e-06	2.81475e-07	0.00279301	0.0484954	0.000145207	6.72091e-05	1.20046e-05	-0.558553	260
261	0.000277896	17.1351	0.347305	0.000231555	0.000179833	4.05808e-05	0.000109903	9.94487e-06	-1.21283e-05	0.0172854	0.00262838	-0.000176872	0.000166926	3.27796e-05	4.63404e-05	0.000158426	3.2564e-05	9.79378e-06	6.79649e-06	6.06801e-06	5.02464e-06	0.00110436	0.00162774	0.000121583	5.09497e-05	5.07797e-06	0.292505	261
262	0.000310186	26.1944	0.452091	0.000260017	0.000156994	2.44509e-05	-2.31674e-05	1.63692e-05	-4.64288e-06	0.0164813	0.0157268	0.000824301	-0.000256454	7.7403e-05	5.01694e-05	0.000158838	4.4466e-05	1.12383e-05	1.36852e-05	5.83925e-06	7.18516e-06	0.00156971	0.00137708	0.000188711	7.22261e-05	1.14827e-05	0.315852	262
263	0.000187741	22.8498	0.709091	0.000243221	0.000129158	3.31084e-05	1.64606e-05	3.36646e-07	-2.41394e-07	0.00367716	0.489968	-0.000132561	0.000108096	7.6514e-05	-5.54808e-05	0.000159007	4.29429e-05	7.40799e-06	4.97612e-06	6.70986e-06	2.80823e-07	0.00273746	0.037552	0.000165254	6.92669e-05	1.0996e-05	-0.348919	263
264	0.000299209	23.7616	0.177929	0.00053012	0.000357229	3.34786e-05	-1.28227e-05	-2.20096e-05	0.000340296	0.0109167	0.00286001	0.00103462	-0.000166728	4.18661e-05	-0.000230912	0.000158911	4.06844e-05	9.73228e-06	1.10828e-05	6.27933e-06	0.000511319	0.00139431	0.00125358	0.000191539	6.57752e-05	1.3215e-05	-1.45309	264
265	0.000142539	20.7373	0.389979	0.000283406	0.000379814	-3.91338e-05	-2.2531e-05	3.10743e-06	-0.000239533	0.0107208	0.119939	-0.000394802	-0.00022148	5.70634e-05	-0.000140866	0.00015865	3.89419e-05	9.05488e-06	5.79621e-06	6.86194e-06	0.000129885	0.00279343	0.0297061	0.000121923	5.97774e-05	9.4489e-06	-0.887904	265
266	0.000479551	15.8939	0.329537	0.000661191	0.000642432	6.01577e-05	4.73724e-05	-2.52316e-05	-0.000523472	0.000791591	-0.0220496	-0.000839744	0.000202437	9.46268e-07	-0.00018164	0.000158733	2.93891e-05	8.07207e-06	4.57863e-06	6.31613e-06	0.000154503	0.000986328	0.00148702	0.000153883	5.08464e-05	5.32618e-06	-1.14431	266
267	0.000640215	22.7965	0.414116	0.000485001	0.000763664	-1.73793e-05	3.30903e-06	-1.42281e-05	-0.00951059	0.00579472	0.0426686	-0.00138509	-0.000469326	5.77497e-05	0.000155214	0.000155314	4.17231e-05	8.95941e-06	4.57079e-06	7.72422e-06	0.00195773	0.00224823	0.00531703	0.000152296	6.74094e-05	7.97563e-06	0.999356	267
268	0.000140725	20.7941	0.376588	0.000209148	0.000242507	9.927e-07	-1.78852e-06	7.63555e-06	-1.30957e-05	0.0107774	0.388422	-0.000321075	-5.722e-05	3.91223e-05	-6.84231e-05	0.000155636	3.97962e-05	8.32658e-06	5.61471e-06	6.89648e-06	1.09174e-05	0.00273732	0.0700742	0.000140325	6.41167e-05	1.33174e-05	-0.439634	268
269	0.0001731	21.4787	0.535876	0.000245769	0.00017457	1.63962e-05	3.67021e-06	3.38962e-06	-3.00082e-07	0.0100123	0.388892	-0.000199183	4.06875e-05	6.72961e-05	-7.26687e-05	0.000158902	4.15469e-05	8.19471e-06	5.4156e-06	6.93045e-06	2.81659e-07	0.00275013	0.0509962	0.000143822	6.68061e-05	1.19985e-05	-0.457316	269
270	0.000136017	22.8317	0.405783	0.000248334	0.000187566	2.1696e-05	8.47698e-06	1.60123e-05	-3.11401e-06	0.0181997	0.0150837	0.000704511	-0.000306684	3.25843e-05	-0.000112317	0.00015883	3.85443e-05	1.08533e-05	1.34495e-05	6.08919e-06	7.16059e-06	0.00136022	0.00137384	0.000169997	6.23927e-05	6.00025e-06	-0.707156	270
271	0.000309595	22.3083	0.2083	0.000477721	0.000533274	3.66133e-05	5.27733e-05	-2.51256e-05	-0.0034466	0.00588794	-0.00180764	0.000689105	-0.000173863	4.48132e-05	-0.000168126	0.000158714	3.84832e-05	9.06807e-06	5.44718e-06	6.5311e-06	0.00167728	0.0011116	0.00131216	0.000194744	6.49966e-05	1.17851e-05	-1.0593	271
272	0.000398171	21.987	0.172686	0.000458254	0.000452403	4.48405e-05	-5.59377e-06	-2.13742e-05	-0.00035956	0.00714751	0.00744093	0.000160749	-0.000167557	7.88907e-05	-6.00825e-05	0.000157614	3.79116e-05	8.4077e-06	9.0553e-06	6.12727e-06	0.00045442	0.00128502	0.00112145	0.000184915	6.39612e-05	1.30247e-05	-0.381199	272
273	0.000420057	26.7033	0.411519	0.00039799	3.91908e-05	5.41732e-06	-4.72455e-05	4.0863e-06	-7.56476e-05	0.0169151	0.018812	0.000871223	-6.49115e-05	6.73574e-05	2.20669e-05	0.000158669	4.45226e-05	1.15086e-05	1.47108e-05	6.06504e-06	0.000113106	0.00167276	0.00120803	0.00018053	6.99806e-05	1.29507e-05	0.139075	273
274	0.000716423	20.8337	0.364788	0.000643549	0.000600052	3.35825e-05	1.13337e-05	-4.01894e-05	-0.00162832	0.00482594	0.0145813	-0.000499449	-0.000325245	0.000152053	7.28733e-05	0.000157926	3.73297e-05	7.1806e-06	5.36278e-06	6.17845e-06	0.000728358	0.00128999	0.00112919	0.00019061	6.26787e-05	1.01126e-05	0.461441	274
275	3.98074e-05	22.6399	0.502976	0.000259503	0.000491932	-9.71821e-06	-2.24807e-05	-1.38247e-05	-0.000363548	0.0155174	0.0199363	-0.00157607	-0.000334802	-7.08053e-05	-0.000219696	0.00015891	4.07696e-05	6.19354e-06	6.18242e-06	5.09318e-06	0.000138394	0.00270102	0.00114968	0.000171094	7.08065e-05	1.25597e-05	-1.38252	275
276	0.00043643	21.1703	0.349268	0.000314428	0.000153342	-1.37946e-06	-1.07792e-06	1.55906e-05	-7.6339e-06	0.0197538	0.00824129	0.000840241	-0.000194014	3.6407e-05	0.000122002	0.000158988	3.71567e-05	1.04074e-05	1.07526e-05	5.97052e-06	7.16864e-06	0.00126549	0.00141393	0.000181699	6.11172e-05	7.37955e-06	0.767371	276
277	0.000428321	16.7579	0.523363	0.000453745	0.000423672	-2.49116e-05	3.86845e-06	-1.66825e-05	-6.77519e-07	0.00547497	0.173661	-0.00246478	0.000477671	1.57386e-06	-2.54237e-05	0.00015895	3.22645e-05	6.32769e-06	4.00285e-06	6.74992e-06	2.79581e-07	0.00106223	0.0162081	0.0001307	5.11551e-05	6.17888e-06	-0.159948	277
278	0.000583807	17.8036	0.487716	0.000634795	0.000579256	-1.8268e-05	5.24374e-06	-1.58315e-05	-6.33873e-07	0.0034967	0.149251	-0.00311019	0.000331172	-1.67178e-05	-5.09878e-05	0.000159027	3.41674e-05	6.71444e-06	3.97717e-06	6.86037e-06	2.80253e-07	0.00103237	0.0139108	0.000185292	5.01362e-05	6.94602e-06	-0.320622	278
279	0.000395102	21.9139	0.212773	0.000497453	0.000555559	4.79208e-05	5.0966e-05	-2.62536e-05	-0.00289004	0.00135844	-0.000659111	0.000475584	-6.07638e-05	7.10374e-05	-0.000102351	0.000158843	3.82851e-05	7.9497e-06	4.88531e-06	6.68585e-06	0.00167784	0.0010056	0.00129742	0.000199837	6.59264e-05	1.09817e-05	-0.644352	279
280	0.000474873	21.8894	0.450188	0.000242242	0.000294318	-3.67419e-05	-2.79346e-05	1.49677e-05	-0.000282388	0.027944	0.0286446	-0.000772493	-0.000269196	-3.25549e-05	0.000232631	0.000158703	4.14544e-05	6.33797e-06	6.56193e-06	5.47834e-06	0.000137185	0.00309263	0.00241983	0.000146303	6.93518e-05	1.2961e-05	1.46583	280
281	7.18607e-05	22.1636	0.215998	0.000164859	0.000335908	-1.25341e-05	-1.77083e-05	6.40794e-07	-0.000177503	0.00568201	0.157149	-0.000234553	-0.00023892	5.56347e-05	-9.29982e-05	0.000158561	4.14068e-05	7.27643e-06	6.89908e-06	6.02979e-06	9.87338e-05	0.0031636	0.0310372	0.000126815	6.79477e-05	1.13127e-05	-0.586513	281
282	0.000389261	22.553	0.166088	0.000200108	0.000275865	-7.20639e-06	-1.03995e-05	1.03244e-05	-0.000195355	0.00417961	0.0169619	-0.000129241	-5.6518e-05	8.81834e-05	0.000189153	0.000158276	4.07364e-05	8.8494e-06	6.91383e-06	6.95027e-06	0.000127619	0.00296397	0.111416	0.000130726	6.7977e-05	1.45407e-05	1.19508	282
283	0.00056554	24.0712	0.340255	0.000464708	0.00056973	-1.32664e-06	-3.00288e-05	-2.7294e-05	-0.00162494	0.00727298	0.0163079	-0.0012359	-0.000300115	2.59243e-05	0.000100832	0.000158702	4.2451e-05	6.59433e-06	6.09285e-06	5.81426e-06	0.000562979	0.00212667	0.00109041	0.000193891	7.13911e-05	1.22334e-05	0.635356	283
284	0.00105714	18.7237	0.220764	0.000656375	0.00059978	7.10383e-06	3.65079e-05	-3.83086e-05	0.00525606	0.00110339	-0.00572252	-0.00145012	0.00019703	1.00617e-05	0.000400768	0.000159055	3.46553e-05	6.82597e-06	4.30143e-06	6.98871e-06	0.00174758	0.000940977	0.00172597	0.000238057	5.16178e-05	7.11438e-06	2.51968	284
285	0.000104442	23.6111	0.408011	0.000189321	0.000200017	2.46933e-05	7.19017e-06	1.81445e-05	-2.77338e-06	0.0175901	0.0154123	0.000719088	-0.00032847	3.35107e-05	-8.48795e-05	0.000158677	3.96041e-05	1.09377e-05	1.32217e-05	6.01562e-06	7.16713e-06	0.00141799	0.00139624	0.000175758	6.46884e-05	6.04906e-06	-0.53492	285
286	0.000386591	25.2001	0.369788	0.000453569	0.000521654	-6.26828e-06	-2.95873e-05	-2.67373e-05	-0.000807883	0.00702601	0.0165572	-0.00129789	-0.000267927	-1.08263e-05	-6.69784e-05	0.000158095	4.34599e-05	6.87598e-06	6.22975e-06	5.6892e-06	0.000401795	0.00225677	0.00111223	0.00019876	7.44297e-05	1.57332e-05	-0.423659	286
287	0.000393987	16.015	0.370707	0.000599279	0.000536097	5.50849e-05	6.52742e-05	-2.33596e-05	-2.89962e-05	0.0063075	-0.0227537	-0.00129669	0.000211036	2.76339e-06	-0.000205293	0.000158994	3.06709e-05	9.11777e-06	4.6408e-06	5.67995e-06	6.89942e-06	0.00107187	0.00170828	0.000129421	4.9591e-05	5.14425e-06	-1.2912	287
288	0.000345978	21.9033	0.681972	0.000343916	0.000219042	3.7716e-05	2.20219e-05	-8.36323e-06	-2.65651e-07	-0.00282309	0.452221	-0.000819716	0.000174201	7.76344e-05	2.06185e-06	0.000158934	4.10852e-05	7.56749e-06	4.77178e-06	6.81933e-06	2.80927e-07	0.0024938	0.0277797	0.000173329	6.11373e-05	9.37818e-06	0.012973	288
289	0.000198913	21.7609	0.583272	0.000326332	0.00015779	1.96664e-05	3.76761e-06	4.81909e-06	-3.14891e-07	0.00739429	0.434046	-0.000127515	7.18392e-05	7.68327e-05	-0.000127419	0.000156938	4.20932e-05	8.30631e-06	5.41187e-06	6.91237e-06	2.81686e-07	0.00278244	0.046847	0.000145168	6.78301e-05	1.16341e-05	-0.811907	289
290	0.00110641	15.2352	0.323532	0.000673995	0.000637215	-9.33376e-06	3.01703e-05	-3.38057e-05	-8.12836e-07	0.00472102	-0.050795	-0.00271597	0.000368248	-2.41011e-05	0.000432412	0.000158747	2.97234e-05	6.06653e-06	3.86358e-06	6.74735e-06	2.79461e-07	0.000998823	0.00912979	0.000126311	4.78465e-05	5.20081e-06	2.7239	290
291	0.00122855	14.2675	0.373317	0.000971588	0.000605844	1.51942e-05	4.73892e-05	-3.94104e-05	-8.09541e-07	0.00438637	-0.0407241	-0.00239399	0.000407047	-3.01214e-05	0.000256965	0.000157906	2.95179e-05	6.03218e-06	4.21548e-06	6.60299e-06	2.79421e-07	0.000936926	0.00436345	0.000126544	4.81119e-05	4.963e-06	1.62733	291
292	0.000168889	22.1183	0.173938	0.000130767	0.000356943	-1.27435e-05	-1.33945e-05	-5.24843e-09	-0.000199503	0.0028674	0.0468376	-0.000319239	-0.000212659	5.39366e-05	3.81221e-05	0.000159024	4.03596e-05	7.36826e-06	6.12838e-06	6.62753e-06	9.83048e-05	0.00305932	0.0374091	0.000123948	6.70652e-05	1.12124e-05	0.239726	292
293	0.000416801	20.7126	0.311498	0.000489469	0.000658052	3.66847e-05	2.90458e-05	-3.23361e-05	-0.00225898	0.00152548	0.0114223	-0.000446528	-0.000330204	0.000132158	-7.26687e-05	0.000158497	3.77938e-05	7.22564e-06	4.63599e-06	6.56966e-06	0.000789247	0.00106301	0.00117077	0.000191249	6.21111e-05	9.57363e-06	-0.458486	293
294	6.05243e-05	22.8521	0.573432	-1.84028e-05	0.000394485	-1.72189e-05	-2.82257e-05	-5.93371e-06	-0.000334045	0.0203185	0.0200434	-0.00144326	-0.000263648	-8.84223e-05	7.89271e-05	0.000152696	4.11832e-05	6.31059e-06	6.4186e-06	5.30985e-06	0.000138091	0.0027773	0.00116414	0.000159639	7.23428e-05	1.29581e-05	0.51689	294
295	0.00028757	22.704	0.689103	0.000323504	0.000151504	2.84496e-05	1.25302e-05	-8.69811e-07	-2.80562e-07	0.00278817	0.483234	-0.00016532	0.00010061	7.72179e-05	-3.59333e-05	0.000159033	4.30331e-05	7.78206e-06	5.11998e-06	6.70388e-06	2.81129e-07	0.00266638	0.0369182	0.000159949	6.9613e-05	1.05692e-05	-0.225948	295
296	0.000560558	19.9646	0.415122	0.000376938	0.000659766	3.08629e-05	9.0707e-06	-3.45631e-05	-0.00183241	0.00998201	0.017178	-0.00119343	-0.000392034	0.000116764	0.00018362	0.000158786	3.67639e-05	6.75367e-06	4.83851e-06	6.2121e-06	0.000733551	0.00140825	0.00114372	0.000200101	6.12875e-05	9.47302e-06	1.1564	296
297	0.000190737	24.8648	0.41689	0.000190877	0.000169792	2.51027e-05	-7.56376e-06	1.74375e-05	-3.44182e-06	0.0174589	0.0145181	0.000778114	-0.00027457	4.39054e-05	-1.40283e-07	0.000158867	4.22204e-05	1.11233e-05	1.29622e-05	5.88033e-06	7.17183e-06	0.00146824	0.00141193	0.000181912	6.77928e-05	7.21486e-06	-0.000883022	297
298	0.000661754	19.6103	0.241255	0.00048158	0.00064713	3.59198e-05	3.88154e-05	-3.08134e-05	-0.00327138	0.00190321	0.00732465	-0.00119891	-3.90329e-05	4.64211e-05	0.000180174	0.000158752	3.61359e-05	7.3496e-06	4.50021e-06	6.64657e-06	0.00225717	0.00100402	0.00132125	0.000213097	5.56075e-05	7.83102e-06	1.13494	298
299	0.000501476	16.9762	0.335167	0.000553993	0.000405588	4.56093e-05	6.40254e-05	-8.62041e-06	-2.40925e-05	0.0116142	-0.0125191	-0.000831345	0.00013515	1.6457e-05	-5.25169e-05	0.000158914	3.2091e-05	9.46362e-06	5.25281e-06	5.65985e-06	6.90388e-06	0.0011024	0.00162575	0.000129795	5.23566e-05	5.30772e-06	-0.330474	299
300	0.000367734	24.5565	0.606416	0.000554165	0.000447128	-1.05567e-06	-3.93501e-06	-1.22352e-05	-0.00901189	-0.00284247	0.308443	-0.000428132	-0.00012627	9.23559e-05	-0.000186431	0.000158233	4.49878e-05	9.72673e-06	5.25611e-06	7.94064e-06	0.00171976	0.00238584	0.0187757	0.000156277	6.5412e-05	8.59285e-06	-1.17821	300
301	0.000277344	15.5582	0.386942	0.000416684	0.000379918	0.000107127	9.49788e-05	-1.63696e-05	-2.10871e-05	0.00820504	-0.0160636	-0.000764171	0.000360723	1.31275e-05	-0.000139341	0.000158648	3.08221e-05	8.40021e-06	4.62093e-06	6.07413e-06	5.10598e-06	0.000995804	0.00208265	0.000124178	4.84928e-05	5.05175e-06	-0.878303	301
302	0.000323992	21.7194	0.217187	0.000468375	0.000594096	3.80926e-05	4.20201e-05	-2.98203e-05	-0.00261438	0.000246102	0.00578524	7.73773e-05	-0.000193103	0.000112632	-0.000144383	0.000157894	3.79135e-05	7.71798e-06	5.10423e-06	6.56308e-06	0.00133362	0.00102735	0.00119658	0.00018932	6.53867e-05	1.08548e-05	-0.914429	302
303	0.000755121	17.0238	0.261027	0.000783265	0.000645672	4.42052e-05	4.19764e-05	-3.91493e-05	-0.00113575	-1.00958e-05	-0.00997801	-0.000464069	6.58164e-05	4.12678e-05	-2.81435e-05	0.000157942	3.07587e-05	7.33794e-06	4.54194e-06	6.70161e-06	0.000562381	0.00093966	0.00138613	0.00018517	5.31985e-05	7.17116e-06	-0.178189	303
304	0.000895706	19.576	0.363597	0.000614401	0.000701203	-3.33971e-05	9.70243e-06	-1.98265e-05	0.000780316	0.00663575	0.00475557	-0.00188719	-0.000113727	3.2594e-05	0.000281304	0.000158492	3.59081e-05	7.74376e-06	4.29681e-06	6.94931e-06	0.00217835	0.00108716	0.00252035	0.000190375	5.68675e-05	7.68822e-06	1.77488	304
305	0.000374536	23.4505	0.431578	0.00035868	0.000127971	1.9501e-05	-2.54854e-05	1.60701e-05	-6.46455e-06	0.0171122	0.0129509	0.000914272	-0.000178859	8.97577e-05	1.58558e-05	0.00015857	4.0011e-05	1.09102e-05	1.2822e-05	5.92291e-06	7.19469e-06	0.00148532	0.00141802	0.000190635	6.57817e-05	1.11238e-05	0.0999923	305
306	0.000107523	21.7231	0.243857	0.000254296	0.000350294	-1.30487e-05	-1.66143e-05	-1.34798e-07	-0.000202904	0.00576609	0.173614	-0.000411862	-0.000232138	3.51379e-05	-0.000146773	0.000157792	3.94946e-05	7.44186e-06	6.0707e-06	6.5192e-06	9.68599e-05	0.00307418	0.0279319	0.000123412	6.47775e-05	1.14239e-05	-0.930168	306
307	0.000507144	21.4258	0.431471	0.000350215	0.000702727	-2.93969e-05	-1.53359e-05	-2.43584e-05	-0.00704508	-0.00565633	0.0320569	-0.0010375	-0.00034134	9.22695e-05	0.000156929	0.000158695	3.90884e-05	8.78621e-06	5.23603e-06	7.25876e-06	0.00217435	0.00236899	0.00396766	0.000137222	6.63035e-05	8.2234e-06	0.988869	307
308	0.000297116	15.0536	0.418873	0.000745026	0.000612751	7.15869e-05	6.27979e-05	-4.15858e-05	-3.15241e-05	0.00215381	-0.0366222	-0.00172786	0.000364994	-1.95964e-05	-0.00044791	0.000158544	3.00498e-05	7.84055e-06	4.42063e-06	5.8911e-06	6.89431e-06	0.00097045	0.00228119	0.000127837	4.75953e-05	5.02519e-06	-2.82515	308
309	0.000845295	19.8125	0.225368	0.000568307	0.000668263	2.70583e-05	3.4795e-05	-2.93125e-05	0.00246953	0.00102146	0.00704246	-0.00178232	-1.36634e-05	2.76905e-05	0.000276988	0.000158694	3.67337e-05	7.25209e-06	4.44328e-06	6.75577e-06	0.0022455	0.0010056	0.00138033	0.000226374	5.59936e-05	7.56734e-06	1.74542	309
310	0.000273674	22.2714	0.193947	0.000201843	0.000356183	-2.53786e-06	-4.06888e-06	3.73474e-06	-0.000189066	0.00159313	-0.226417	-0.000292944	-0.000173238	7.35059e-05	7.18308e-05	0.000158707	3.99271e-05	8.15896e-06	6.6836e-06	6.7506e-06	0.000128994	0.00295149	0.0685606	0.000124415	6.68717e-05	1.19237e-05	0.4526	310
311	0.000314344	22.0219	0.193938	0.000459911	0.00057864	3.85682e-05	4.27835e-05	-2.75122e-05	-0.00247575	0.000809143	0.00517256	0.000132418	-0.000181104	0.000102885	-0.000145567	0.00015815	3.80812e-05	7.89412e-06	5.48112e-06	6.47669e-06	0.00133308	0.00105994	0.0011929	0.000190245	6.5738e-05	1.13957e-05	-0.920435	311
312	0.000237515	14.8944	0.410408	0.000620047	0.000478462	8.2016e-05	7.5962e-05	-3.55934e-05	-2.82097e-05	0.00539159	-0.0289214	-0.00135783	0.000418706	-5.78346e-06	-0.000382532	0.000158638	3.00395e-05	7.67501e-06	4.46674e-06	6.12205e-06	6.89582e-06	0.000963676	0.00233772	0.000126684	4.80359e-05	5.05378e-06	-2.41135	312
313	0.000834821	16.0162	0.310102	0.000776039	0.000654171	-2.49769e-05	1.76164e-05	-2.81105e-05	-8.55073e-07	0.00415561	-0.026817	-0.00281787	0.000345878	-1.84762e-05	5.87825e-05	0.000159062	3.08064e-05	6.45954e-06	3.86832e-06	6.75845e-06	2.79898e-07	0.000957055	0.00840825	0.000151767	4.83881e-05	6.23892e-06	0.369557	313
314	1.03157e-08	24.2888	0.516341	0.000183881	0.000438543	-1.00094e-05	-2.70338e-05	-1.34526e-05	-0.000364077	0.00998586	0.0207929	-0.00154726	-0.000231458	-7.79539e-05	-0.000183871	0.000158549	4.3076e-05	6.6215e-06	6.49941e-06	5.13213e-06	0.000135945	0.0026262	0.00115958	0.000192783	7.15519e-05	1.30288e-05	-1.15971	314
315	0.000565725	21.506	0.626169	0.000501144	0.000361465	-2.87718e-06	3.44979e-06	2.8448e-06	-4.10255e-07	0.0110693	0.288573	-0.00222252	0.000315431	7.88765e-06	6.45817e-05	0.000158885	4.11851e-05	7.39022e-06	4.20194e-06	6.77636e-06	2.80696e-07	0.00166676	0.0182906	0.000189572	6.07087e-05	7.49913e-06	0.406468	315
316	0.000111164	21.3311	0.41433	0.000266073	0.000330868	-3.50321e-05	-2.07975e-05	3.28196e-06	-0.000231347	0.0120736	0.148784	-0.000375798	-0.000191094	4.78631e-05	-0.000154909	0.000158803	3.89532e-05	7.23854e-06	5.96959e-06	6.41604e-06	9.69431e-05	0.00296233	0.0189468	0.000121918	6.66936e-05	1.01238e-05	-0.97548	316
317	0.000320791	23.0629	0.15082	0.000205371	0.000209991	-1.8132e-06	-1.22645e-05	1.12466e-05	-1.50916e-05	0.0116097	0.352488	-0.000109972	-4.74864e-05	5.53599e-05	0.000115421	0.000158614	4.30432e-05	8.20235e-06	6.88367e-06	7.08906e-06	1.08929e-05	0.00295481	0.11917	0.000139516	7.09159e-05	1.47389e-05	0.72768	317
318	0.000363375	24.1175	0.376593	0.000436828	0.00015289	1.03269e-06	-2.89072e-05	1.30725e-05	-0.000362401	0.019797	0.0129882	0.000857363	-0.000250077	7.49169e-05	-7.34529e-05	0.000159004	4.12414e-05	1.09287e-05	1.21891e-05	6.05075e-06	0.000423078	0.00151398	0.00136348	0.000200453	6.52341e-05	1.17137e-05	-0.461956	318
319	0.000146519	21.1394	0.32698	0.000193207	0.000283784	-1.83733e-05	-1.14316e-05	1.32524e-05	-0.000419388	0.00773939	0.303036	-0.000320693	-5.50194e-05	5.17159e-05	-4.66885e-05	0.000159024	3.98809e-05	9.07594e-06	5.99669e-06	7.1783e-06	0.00019887	0.00266573	0.0751443	0.000138394	6.34032e-05	1.31163e-05	-0.293594	319
320	0.00011479	24.2888	0.413695	0.000248591	0.000192433	2.59466e-05	9.99973e-07	1.80176e-05	-2.72888e-06	0.0175836	0.015074	0.000758988	-0.000320531	3.42581e-05	-0.000133801	0.000158722	4.0863e-05	1.11115e-05	1.27512e-05	6.00526e-06	7.17026e-06	0.00143798	0.00141656	0.000180465	6.6601e-05	6.08294e-06	-0.842988	320
321	0.000327895	23.9013	0.378358	0.000286871	0.000219849	1.57003e-05	-3.44613e-05	-1.81137e-05	-5.72051e-05	0.0136157	0.0148971	9.14918e-05	-5.69854e-05	6.07364e-05	4.10236e-05	0.000158794	3.92605e-05	8.44849e-06	8.45714e-06	5.98873e-06	0.000440764	0.00201087	0.00108663	0.000182262	6.58033e-05	1.67392e-05	0.258344	321
322	0.000806003	16.2811	0.309296	0.000732445	0.000726557	-2.73963e-05	1.44033e-05	-1.65932e-05	-3.77279e-05	0.00359034	-0.0212473	-0.00309748	0.000272991	-2.61656e-05	7.35583e-05	0.000158838	3.19671e-05	6.69678e-06	4.0061e-06	6.90398e-06	6.96954e-06	0.000957486	0.00380893	0.000211425	4.88126e-05	6.92015e-06	0.463103	322
323	0	24.621	0.536959	0.000143058	0.000412861	-1.23406e-05	-2.90969e-05	-1.32906e-05	-0.000357759	0.010182	0.0208061	-0.00149606	-0.000214615	-8.34278e-05	-0.000143058	0.000157561	4.33499e-05	6.67835e-06	6.68942e-06	5.16236e-06	0.000136373	0.00266539	0.00116554	0.000191915	7.188e-05	1.31393e-05	-0.907949	323
324	0.000203899	26.6818	0.477075	0.000250732	0.000148815	2.85376e-05	-2.20242e-05	1.96206e-05	-3.58223e-06	0.016333	0.0167824	0.000819421	-0.000254897	7.76222e-05	-4.68327e-05	0.000157743	4.55212e-05	1.14514e-05	1.41128e-05	5.94616e-06	7.18925e-06	0.00161747	0.00138689	0.000189865	7.33719e-05	1.16395e-05	-0.296892	324
325	0.000146607	21.2284	0.348897	0.000224921	0.000263178	-8.77343e-06	-5.48493e-06	9.1898e-06	-0.000363102	0.0100342	0.392615	-0.000326307	-7.12286e-05	3.62564e-05	-7.83135e-05	0.00015899	4.03003e-05	8.66637e-06	5.82939e-06	6.91561e-06	0.000197354	0.00273335	0.0738489	0.000140155	6.40351e-05	1.33858e-05	-0.492569	325
326	0.000787862	19.5908	0.389088	0.000526357	0.00072966	-1.839e-05	1.27412e-05	-3.29653e-05	-0.011389	0.0147983	0.0157552	-0.00119554	-0.000439391	3.82624e-05	0.000261505	0.000158775	3.68688e-05	7.3331e-06	4.32887e-06	6.44723e-06	0.00218252	0.00148445	0.0014952	0.000184621	5.96484e-05	8.10992e-06	1.64702	326
327	0	25.3962	0.452885	4.81529e-05	0.000203306	2.9468e-05	6.06323e-06	2.12047e-05	-1.27691e-06	0.0170901	0.0172991	0.000787719	-0.000370729	3.64591e-05	-4.81529e-05	0.000157402	4.31486e-05	1.15392e-05	1.38007e-05	6.1508e-06	7.1762e-06	0.00151937	0.00143001	0.000181062	6.99727e-05	6.2901e-06	-0.305924	327
328	0	23.9805	0.421689	7.81832e-05	0.000302425	-1.08963e-05	-2.75646e-05	-2.1541e-06	-0.000159079	0.00626149	0.244569	-0.000225735	-0.000266231	3.52767e-05	-7.81832e-05	0.000158775	4.50582e-05	7.13525e-06	8.3768e-06	5.74381e-06	9.61176e-05	0.00325989	0.0191291	0.000128282	7.53981e-05	1.17615e-05	-0.492416	328
329	0.000365414	25.3678	0.36647	0.000417465	8.97642e-05	-8.7471e-07	-5.04322e-05	1.74386e-06	0.000135167	0.0183784	0.0159605	0.000997097	-0.00015831	7.834e-05	-5.20507e-05	0.000158415	4.27245e-05	1.12543e-05	1.33034e-05	6.16469e-06	0.000461758	0.0015451	0.00132982	0.000200523	6.67753e-05	1.22124e-05	-0.328571	329
330	0.000202431	23.6165	0.395854	0.000148088	0.000176887	2.33894e-05	-1.10123e-06	1.609e-05	-3.42239e-06	0.0180316	0.0139178	0.000757897	-0.000280829	3.31923e-05	5.43429e-05	0.000158801	3.97658e-05	1.09602e-05	1.25643e-05	5.95312e-06	7.16845e-06	0.00140501	0.00141237	0.000180241	6.5079e-05	6.01985e-06	0.342208	330
331	7.28988e-05	22.7193	0.594482	0.000170847	0.000149081	2.47409e-05	1.08438e-05	7.88693e-06	-2.11367e-07	0.0133992	0.407244	-0.000105503	-4.29222e-06	6.04303e-05	-9.79484e-05	0.000158616	4.27721e-05	7.66816e-06	5.23866e-06	6.7767e-06	2.81018e-07	0.00281726	0.0472978	0.000154182	6.96552e-05	1.19301e-05	-0.617518	331
332	0.000180253	22.4735	0.240518	0.000195046	0.000287875	-1.07987e-05	-1.15104e-05	8.32259e-06	-0.000226457	0.0077669	0.380334	-0.00035337	-9.92351e-05	3.57503e-05	-1.47928e-05	0.000159054	4.21816e-05	8.54335e-06	6.28055e-06	6.99374e-06	0.000110249	0.00278693	0.092417	0.00014087	6.84486e-05	1.42816e-05	-0.0930051	332
333	0.000225364	14.8759	0.409898	0.000684304	0.000465644	8.32869e-05	7.77575e-05	-3.41734e-05	-2.77846e-05	0.00574186	-0.0278342	-0.00131901	0.000419848	-3.90465e-06	-0.000458939	0.000158697	3.00865e-05	7.65809e-06	4.47241e-06	6.12658e-06	6.89607e-06	0.000963264	0.00234285	0.000126694	4.81393e-05	5.06318e-06	-2.89193	333
334	0.000130883	22.7775	0.250294	0.000203628	0.000253915	2.12731e-06	-3.81916e-06	8.53274e-06	-1.34212e-05	0.0117483	0.488345	-0.000357311	-0.000112643	1.28009e-05	-7.27447e-05	0.000158861	4.28108e-05	8.02777e-06	5.87512e-06	6.96391e-06	1.08852e-05	0.00288204	0.0901542	0.000143259	7.02869e-05	1.49394e-05	-0.457915	334
335	0.000873115	15.1762	0.300722	0.00084059	0.000675462	-1.39807e-06	3.67114e-05	-1.62791e-05	-3.70902e-05	0.00215878	-0.0458069	-0.00219409	0.000336723	-1.94095e-05	3.25254e-05	0.00015893	3.02371e-05	6.24037e-06	4.21209e-06	6.64683e-06	6.94575e-06	0.000895549	0.00324895	0.000163654	4.83421e-05	5.74698e-06	0.204653	335
336	0.000880241	14.1197	0.38661	0.000652002	0.00058147	1.49321e-05	4.86319e-05	-3.9391e-05	-7.96672e-07	0.00496205	-0.0378471	-0.00235384	0.000425727	-2.89996e-05	0.000228239	0.000157621	2.95804e-05	6.05013e-06	4.22866e-06	6.56387e-06	2.79444e-07	0.000940966	0.00414698	0.00012612	4.80639e-05	4.99731e-06	1.44802	336
337	9.1553e-05	22.9738	0.241033	0.000175051	0.00024299	2.13884e-06	-4.4755e-06	8.60966e-06	-1.30614e-05	0.0128137	0.503498	-0.000336283	-0.000105074	1.40968e-05	-8.34976e-05	0.000158412	4.31743e-05	8.01812e-06	5.94005e-06	7.01019e-06	1.0886e-05	0.00293067	0.0931287	0.00014414	7.04928e-05	1.50275e-05	-0.527092	337
338	0.000355201	25.5743	0.456858	0.000358515	0.00012677	2.44692e-05	-3.01098e-05	1.82872e-05	-4.23934e-06	0.0177175	0.0157338	0.000847196	-0.000214207	7.71905e-05	-3.31421e-06	0.000158411	4.31912e-05	1.10687e-05	1.3677e-05	5.99299e-06	7.20041e-06	0.00155368	0.00133936	0.000201028	7.07182e-05	1.17817e-05	-0.0209216	338
339	0.000250123	20.3754	0.46469	0.000261994	0.00037322	-3.09701e-05	-2.26278e-05	-1.11092e-06	-0.000301111	0.0217138	0.0242535	-0.000635286	-0.000242512	3.67505e-05	-1.18707e-05	0.000159142	3.96277e-05	6.07329e-06	6.20412e-06	5.42767e-06	0.000137512	0.00283336	0.00153095	0.000143508	6.74286e-05	1.03827e-05	-0.0745918	339
340	7.40991e-05	23.5587	0.407101	0.000107191	0.000293696	-2.07481e-05	-1.70941e-05	1.97084e-07	-0.000205481	0.00731168	0.187511	-0.000457535	-0.000163824	1.96581e-05	-3.30917e-05	0.000158551	4.22484e-05	6.87639e-06	7.11666e-06	5.69344e-06	9.69565e-05	0.00312747	0.0161782	0.000124263	7.43295e-05	1.19734e-05	-0.208713	340
341	0.000287439	28.8285	0.502064	0.000335487	3.40185e-05	2.06967e-05	-4.62748e-05	1.67632e-05	-1.39721e-06	0.0170428	0.0215746	0.000630297	-0.000100755	4.93573e-05	-4.80474e-05	0.000159021	4.92342e-05	1.16552e-05	1.53819e-05	6.16926e-06	7.22443e-06	0.00177546	0.00126104	0.000198281	7.69938e-05	1.29137e-05	-0.302145	341
342	0.000267236	26.4165	0.461856	0.000275247	0.000154492	2.54471e-05	-2.25489e-05	1.76115e-05	-4.2312e-06	0.0165495	0.0159618	0.000834929	-0.000259777	7.72194e-05	-8.01081e-06	0.000158457	4.48789e-05	1.13042e-05	1.38545e-05	5.86147e-06	7.18631e-06	0.00157979	0.00138335	0.000188561	7.28514e-05	1.15473e-05	-0.0505551	342
343	0.000428471	19.7756	0.375904	0.000410325	0.000706576	-9.84012e-07	1.16785e-05	-3.5028e-05	-0.0025135	0.0158194	0.0160479	-0.00114741	-0.000553933	6.76057e-05	1.81456e-05	0.000158751	3.73914e-05	6.71843e-06	4.64913e-06	6.23954e-06	0.000917698	0.00160007	0.00117825	0.000197086	6.13946e-05	9.20906e-06	0.114302	343
344	8.0524e-05	22.1703	0.597138	0.000168615	0.000147279	2.38983e-05	8.68874e-06	7.81601e-06	-2.49622e-07	0.0106745	0.422848	-0.000141768	4.41234e-05	6.38594e-05	-8.80912e-05	0.000159079	4.21282e-05	7.74447e-06	5.26604e-06	6.69408e-06	2.81217e-07	0.00285148	0.0454852	0.000149909	6.81476e-05	1.19419e-05	-0.553756	344
345	0.00020842	22.8401	0.398185	0.000202883	0.000188573	2.23326e-05	2.60625e-06	1.51038e-05	-3.50304e-06	0.0181104	0.0142085	0.000734539	-0.000301091	3.28371e-05	5.53681e-06	0.000158615	3.85502e-05	1.0769e-05	1.28727e-05	6.04318e-06	7.16421e-06	0.00137422	0.00138656	0.000175433	6.29354e-05	6.00356e-06	0.0349072	345
346	0.000433299	23.9767	0.573327	0.000624194	0.000603305	-9.12459e-06	-2.08312e-06	-8.97854e-06	-0.0112281	2.1503e-05	0.188159	-0.0009737	-0.000225159	7.83243e-05	-0.000190895	0.000158618	4.37192e-05	9.30493e-06	4.76825e-06	7.49309e-06	0.00174647	0.00234811	0.0125037	0.000163489	6.49613e-05	8.29985e-06	-1.20349	346
347	0.000185529	21.7883	0.500878	0.000400208	0.000434145	-2.18688e-05	-2.25537e-05	-8.96502e-06	-0.000331327	0.0239918	0.0183469	-0.00105938	-0.000321658	-1.62944e-05	-0.000214679	0.000158249	4.07217e-05	6.22784e-06	6.2268e-06	5.26002e-06	0.000137535	0.00296601	0.0011569	0.000155322	7.11784e-05	1.15489e-05	-1.35659	347
348	0.000231288	20.9522	0.488847	0.000313505	0.000419498	-2.60904e-05	-2.37379e-05	-6.38847e-06	-0.00032696	0.0216638	0.0197707	-0.00082739	-0.00028318	2.01181e-05	-8.22169e-05	0.000158831	3.99767e-05	6.10068e-06	6.20806e-06	5.35491e-06	0.000137431	0.00285651	0.00117974	0.000149012	6.9075e-05	1.08074e-05	-0.517638	348
349	2.44402e-06	23.3208	0.661351	7.61621e-05	0.00012339	3.04738e-05	1.70553e-05	4.97875e-06	-2.17159e-07	0.00701731	0.497289	-0.000167941	9.24787e-05	6.64964e-05	-7.37181e-05	0.000155833	4.36063e-05	7.53445e-06	5.12556e-06	6.83481e-06	2.8085e-07	0.0029303	0.0441827	0.000165417	7.02317e-05	1.16449e-05	-0.473059	349
350	0.000517264	16.3339	0.359833	0.000429008	0.000308175	7.24946e-05	9.75867e-05	-6.45413e-06	-1.88198e-05	0.0118414	-0.0104662	-0.000589521	0.000294521	1.87878e-05	8.82555e-05	0.000158835	3.17802e-05	9.258e-06	5.15667e-06	5.93547e-06	5.02351e-06	0.00107005	0.00182874	0.00012272	4.86518e-05	5.05312e-06	0.555643	350
351	0.000386974	16.0324	0.366258	0.000383526	0.00031838	8.85665e-05	0.000103943	-9.32722e-06	-1.86364e-05	0.0106539	-0.0100589	-0.00055726	0.000311399	2.0674e-05	3.44826e-06	0.000158476	3.13338e-05	9.07561e-06	5.10699e-06	6.00715e-06	5.03157e-06	0.00104115	0.00188762	0.000122898	4.83467e-05	5.04189e-06	0.0217589	351
352	0.001007	14.3653	0.383562	0.000795478	0.000646738	2.83717e-05	4.86769e-05	-2.79425e-05	-3.3978e-05	0.00287183	-0.0414033	-0.00223111	0.000390208	-3.40624e-05	0.000211518	0.000158563	2.87778e-05	6.5562e-06	4.31502e-06	6.38316e-06	6.90794e-06	0.000891815	0.00290682	0.000132207	4.73536e-05	4.91307e-06	1.33397	352
353	0.000211814	22.2128	0.17272	0.000135454	0.00035631	-1.03402e-05	-1.11621e-05	1.68908e-06	-0.000199105	0.00244985	-0.0253386	-0.000334449	-0.000192854	5.64942e-05	7.63598e-05	0.000158945	4.01484e-05	7.57966e-06	6.29273e-06	6.75581e-06	9.86484e-05	0.00300525	0.0447182	0.000123772	6.68746e-05	1.12318e-05	0.480415	353
354	0.000582308	20.6394	0.355508	0.000577043	0.000634305	3.33979e-05	2.18582e-05	-3.64242e-05	-0.00189852	0.00349663	0.014237	-0.000629103	-0.000332236	0.000144139	5.26479e-06	0.000158199	3.7532e-05	7.0874e-06	4.81004e-06	6.41545e-06	0.000778382	0.00118514	0.00114736	0.000191667	6.18509e-05	9.72919e-06	0.0332795	354
355	0.00017307	23.2467	0.20045	0.000172679	0.000234469	4.19239e-06	-8.52993e-06	1.35579e-05	-0.000162898	0.0115402	-0.197076	-4.07159e-05	-5.3174e-05	9.8619e-05	3.91211e-07	0.000158808	4.2878e-05	8.39202e-06	7.3737e-06	7.24912e-06	0.000114255	0.00309463	0.140687	0.000137284	7.13465e-05	1.52893e-05	0.00246343	355
356	0.000757957	21.6398	0.393223	0.000777984	0.000767352	-2.91594e-05	1.56878e-06	-1.56047e-05	-0.0093165	0.0123387	0.0205587	-0.00134122	-0.000499748	4.18625e-05	-2.00273e-05	0.000157834	4.00052e-05	8.49085e-06	4.41632e-06	7.44039e-06	0.00210799	0.00207031	0.00322606	0.000159594	6.65026e-05	7.93838e-06	-0.126888	356
357	0.000125035	21.5037	0.392626	0.000106563	0.000401993	-5.34784e-05	-3.21306e-05	2.71313e-06	-0.000350093	0.0144948	0.0370312	-0.00045928	-0.000291952	3.86555e-05	1.84725e-05	0.000157998	3.99557e-05	6.59522e-06	7.243e-06	5.68229e-06	0.000138943	0.00310923	0.00754263	0.000126134	6.71431e-05	1.08427e-05	0.116916	357
358	0.000426672	19.5747	0.385225	0.000293369	0.000694553	-3.95075e-05	-1.42243e-05	-2.35947e-05	-0.00568608	0.00247748	0.0190382	-0.000613156	-0.000455979	9.83334e-05	0.000133303	0.000158917	3.63485e-05	7.13375e-06	5.91244e-06	6.71938e-06	0.00228794	0.00230384	0.00158685	0.000154637	6.17839e-05	8.71913e-06	0.838825	358
359	0.00031724	23.7219	0.660326	0.000387581	0.000281945	9.7931e-06	2.89585e-06	-5.95941e-06	-4.0134e-07	-0.00331549	0.524632	-0.000451675	1.45322e-05	6.66048e-05	-7.03408e-05	0.000158399	4.6251e-05	9.90266e-06	5.67605e-06	7.50474e-06	2.83202e-07	0.00242905	0.0315679	0.000156018	7.09038e-05	9.60642e-06	-0.444074	359
360	0.00101089	18.877	0.224521	0.000627153	0.000630964	2.95041e-05	3.56079e-05	-3.60855e-05	0.00398333	0.000746044	-0.000681481	-0.00152058	0.00010781	2.38581e-05	0.000383742	0.000159108	3.47103e-05	7.02557e-06	4.34953e-06	6.85916e-06	0.00178518	0.000934273	0.00145053	0.000217552	5.31204e-05	7.13883e-06	2.41183	360
361	0.000101114	22.3829	0.365845	0.000278596	0.000289123	-4.35867e-05	-2.917e-05	1.48391e-05	-0.000268449	0.0215081	0.0225535	-0.000732696	-0.000244055	-3.65689e-05	-0.000177482	0.000158373	4.12731e-05	6.36972e-06	6.70714e-06	5.59147e-06	0.000102401	0.00324999	0.00404688	0.0001389	7.13303e-05	1.29645e-05	-1.12066	361
362	0.000337513	18.6634	0.354488	0.000292723	0.000243075	4.76829e-05	6.25455e-05	1.80694e-05	-6.23748e-06	0.0184422	0.00966048	0.000162061	-0.000158818	3.46699e-05	4.47905e-05	0.000158729	3.36428e-05	1.01554e-05	1.17896e-05	6.06178e-06	5.15533e-06	0.00115483	0.00143224	0.000121509	5.40613e-05	5.32004e-06	0.282182	362
363	0.000285895	22.3314	0.199822	0.000438351	0.00047605	2.76812e-05	4.72621e-05	-2.2386e-05	-0.0026182	0.00771401	-0.00134696	0.00082569	-0.000163172	3.90783e-05	-0.000152456	0.000158962	3.82089e-05	9.36472e-06	6.08832e-06	6.44655e-06	0.00153599	0.0011531	0.00130967	0.000193917	6.47722e-05	1.19e-05	-0.959072	363
364	0.000881203	21.6486	0.351866	0.00073875	0.000499314	2.44574e-05	-2.67472e-05	-3.62459e-05	-0.000501714	0.00796739	0.0140111	-0.000442644	-0.000247277	0.000121205	0.000142453	0.000157942	3.77701e-05	7.21633e-06	6.38097e-06	5.95956e-06	0.000444945	0.00172157	0.00108297	0.000183609	6.53705e-05	1.20212e-05	0.901934	364
365	0.000456598	21.8423	0.694124	0.000481215	0.000379197	2.1339e-05	1.07573e-06	-7.73867e-06	-4.01101e-07	-0.00663699	0.446492	-0.00122213	7.37292e-05	4.86809e-05	-2.46172e-05	0.000158755	4.19241e-05	7.95866e-06	4.55207e-06	7.01371e-06	2.81328e-07	0.00231432	0.0197201	0.000181461	6.20199e-05	8.53254e-06	-0.155065	365
366	0.000100078	22.0637	0.186923	0.000136017	0.000344027	-1.32009e-05	-1.54127e-05	-7.48198e-07	-0.000188878	0.00422449	0.10327	-0.000273417	-0.000221807	5.44174e-05	-3.5939e-05	0.00015881	4.06966e-05	7.22739e-06	6.43061e-06	6.23579e-06	9.83958e-05	0.00311188	0.033743	0.000124871	6.73018e-05	1.1241e-05	-0.226301	366
367	0.000140205	19.4985	0.424697	0.000260155	0.000531704	-5.22021e-05	-2.57578e-05	-8.20479e-06	-0.000387218	0.0012929	0.0368178	-0.000512491	-0.000293974	9.29549e-05	-0.00011995	0.000159051	3.73159e-05	7.0176e-06	5.84347e-06	6.63392e-06	0.000141706	0.00274397	0.00503065	0.000127182	6.46716e-05	8.92265e-06	-0.754161	367
368	0.000995519	19.8435	0.229744	0.000684651	0.000681413	-1.64403e-05	2.50928e-05	-2.92397e-05	0.00610906	0.00272335	0.000960366	-0.00204638	1.44544e-05	8.96536e-06	0.000310868	0.000159003	3.68321e-05	7.01874e-06	4.36258e-06	7.04741e-06	0.00209329	0.00101442	0.0018665	0.000243994	5.38824e-05	7.56243e-06	1.9551	368
369	0.000134527	13.966	0.425748	0.000117729	0.000474701	5.00727e-05	6.84932e-05	-4.42273e-05	-2.96499e-05	0.00590149	-0.0331532	-0.00172858	0.000488637	-1.6341e-05	1.67972e-05	0.000155775	2.96659e-05	6.78004e-06	4.42856e-06	6.15745e-06	6.90249e-06	0.000936344	0.00280478	0.000129853	4.86242e-05	5.07452e-06	0.10783	369
370	0.000430682	19.0107	0.366021	0.000364423	0.000296353	5.27729e-05	4.96173e-05	1.84336e-05	-5.66655e-06	0.0177829	0.0102483	0.000226231	-0.000273388	3.13277e-05	6.62594e-05	0.000158879	3.40321e-05	1.01937e-05	1.18372e-05	6.0251e-06	7.12661e-06	0.00116212	0.00139793	0.000123717	5.50442e-05	5.40404e-06	0.417043	370
371	0.00103059	14.8391	0.315946	0.000806567	0.000680677	7.48146e-06	4.05424e-05	-1.87887e-05	-3.59412e-05	0.00270091	-0.0515256	-0.00232135	0.000348126	-3.04036e-05	0.000224021	0.000159034	2.95521e-05	6.21605e-06	4.20842e-06	6.51937e-06	6.92318e-06	0.000896245	0.00372458	0.000140636	4.79529e-05	4.85957e-06	1.40863	371
372	3.40494e-05	22.2902	0.265645	0.000135689	0.000330205	-1.19014e-05	-2.01846e-05	-7.12229e-07	-0.000170302	0.00610361	0.213942	-0.000213256	-0.000254909	5.35991e-05	-0.00010164	0.00015864	4.1941e-05	7.31263e-06	7.15483e-06	6.04075e-06	9.81674e-05	0.00320828	0.0274491	0.000127445	6.83883e-05	1.13659e-05	-0.640694	372
373	0.000146222	21.0219	0.353808	0.000197812	0.000276693	-1.81199e-05	-9.84582e-06	1.38179e-05	-0.000408189	0.0090484	0.339371	-0.000307078	-6.41956e-05	4.69263e-05	-5.15906e-05	0.000158972	3.98286e-05	9.10141e-06	5.90038e-06	7.18298e-06	0.000198713	0.00266854	0.0716957	0.000138684	6.31778e-05	1.30377e-05	-0.324527	373
374	0.000244303	22.6266	0.190002	0.000118911	0.000319164	-1.05274e-05	-1.12342e-05	5.92379e-06	-0.000206311	0.0023532	0.0451466	-0.000231501	-9.9174e-05	8.25211e-05	0.000125392	0.000158808	4.12516e-05	9.08829e-06	6.76339e-06	6.88845e-06	0.00012954	0.00295496	0.101749	0.000131756	6.76847e-05	1.381e-05	0.789586	374
375	0.000144412	22.0018	0.186455	0.000129696	0.000378958	-1.47817e-05	-1.49813e-05	-1.46542e-06	-0.000213888	0.00216316	0.0929756	-0.000380061	-0.000239383	4.69152e-05	1.47153e-05	0.000159011	3.99271e-05	7.47985e-06	5.79769e-06	6.69199e-06	9.74302e-05	0.00306393	0.034773	0.000122916	6.62157e-05	1.11891e-05	0.0925429	375
376	0.000401837	25.8741	0.299245	0.000470064	0.00017323	8.5493e-06	-4.03817e-05	-1.30271e-05	3.70924e-06	0.0154893	0.0132165	0.0008044	-0.00013528	6.78717e-05	-6.82268e-05	0.000156187	4.31431e-05	1.0873e-05	1.45564e-05	6.06945e-06	0.000428257	0.00159202	0.00117169	0.000179938	6.65669e-05	1.3751e-05	-0.436827	376
377	0	23.9784	0.435186	9.78559e-05	0.000259538	-1.06442e-05	-2.52987e-05	2.7751e-06	-0.00015613	0.00716012	0.221076	-0.000293756	-0.000205378	1.78532e-05	-9.78559e-05	0.000158084	4.47733e-05	7.13212e-06	8.29187e-06	5.7345e-06	9.65034e-05	0.00326876	0.0173669	0.000128341	7.40928e-05	1.22535e-05	-0.619011	377
378	0.000288934	20.8732	0.415001	0.000387987	0.000230439	2.09104e-05	1.55941e-05	1.00984e-05	-4.33055e-06	0.019066	0.0135178	0.00062863	-0.000355594	2.78769e-05	-9.90527e-05	0.000159007	3.59703e-05	1.05218e-05	1.33608e-05	6.14932e-06	7.13222e-06	0.00120828	0.00133847	0.000141228	5.92983e-05	5.75829e-06	-0.622945	378
379	0.00141945	14.4934	0.355649	0.0010535	0.000634779	9.99997e-06	4.3567e-05	-3.67822e-05	-8.13564e-07	0.00428083	-0.0477399	-0.00252319	0.000377247	-3.02903e-05	0.000365954	0.000157878	2.95008e-05	5.98038e-06	4.14579e-06	6.6429e-06	2.7937e-07	0.000943792	0.00514132	0.000125441	4.81062e-05	4.95025e-06	2.31796	379
380	0.00122628	14.1748	0.382168	0.000859463	0.000602499	1.59659e-05	4.76415e-05	-3.85413e-05	-3.34134e-05	0.00390744	-0.04005	-0.00235732	0.000427033	-2.99421e-05	0.000366819	0.000157998	2.93548e-05	6.08541e-06	4.26325e-06	6.50627e-06	6.91096e-06	0.000928068	0.00396763	0.000127546	4.78722e-05	4.95881e-06	2.32168	380
381	0.000174855	21.6148	0.461781	0.000129222	0.000487021	-4.14453e-05	-2.3087e-05	-1.08309e-05	-0.00502557	0.00124294	0.0734899	-0.000467144	-0.000202696	9.12725e-05	4.56327e-05	0.00015889	3.85549e-05	8.04206e-06	5.35687e-06	6.91759e-06	0.00171239	0.00264085	0.00997661	0.000125711	6.30768e-05	8.87104e-06	0.287196	381
382	0	23.9828	0.435711	8.6667e-05	0.000280092	-1.06079e-05	-2.70881e-05	1.27519e-07	-0.000152278	0.00721789	0.234406	-0.000249528	-0.000239877	2.94498e-05	-8.6667e-05	0.000157664	4.52048e-05	7.18515e-06	8.37301e-06	5.74043e-06	9.62583e-05	0.00327254	0.0181779	0.00012897	7.5201e-05	1.19284e-05	-0.549694	382
383	0.000240031	28.9202	0.51075	0.000228662	2.22246e-05	1.83265e-05	-3.34864e-05	1.66974e-05	-9.91589e-07	0.0168506	0.0223319	0.000507331	-6.87333e-05	4.35394e-05	1.13687e-05	0.000158393	4.91042e-05	1.17544e-05	1.48982e-05	6.11146e-06	7.23097e-06	0.00186019	0.00122097	0.000190627	7.67643e-05	1.44202e-05	0.0717757	383
384	6.29655e-06	26.4955	0.465108	6.32689e-05	0.000182697	3.01369e-05	-6.78341e-06	2.27856e-05	-1.38934e-06	0.0171781	0.0167203	0.000800728	-0.000338637	3.96963e-05	-5.69724e-05	0.000158444	4.57821e-05	1.17327e-05	1.42381e-05	6.15669e-06	7.17966e-06	0.00157541	0.00144945	0.000186157	7.29305e-05	6.6629e-06	-0.359575	384
385	0.000401196	23.5004	0.517842	0.000308792	0.000527509	-9.09286e-06	-1.7861e-06	-2.35485e-05	-0.00943299	-0.00430996	0.177905	-0.000540298	-0.000205251	0.000101124	9.24036e-05	0.000158656	4.33734e-05	1.0021e-05	5.41875e-06	7.64139e-06	0.00170017	0.00235784	0.013934	0.000145154	6.34286e-05	8.37291e-06	0.582416	385
386	0.000113332	22.9177	0.2435	0.000178968	0.000245041	1.95804e-06	-4.63322e-06	9.05854e-06	-1.33267e-05	0.0124896	0.505565	-0.000334154	-0.000106402	1.45536e-05	-6.56354e-05	0.000158432	4.3088e-05	8.02176e-06	5.92716e-06	6.98089e-06	1.08861e-05	0.00292061	0.0928313	0.000143379	7.0439e-05	1.49175e-05	-0.414281	386
387	0.000540173	20.343	0.534367	0.000599659	0.000528669	-2.18276e-05	-1.23016e-06	4.86577e-06	-5.9709e-07	0.00618793	0.189012	-0.00277969	0.000297968	-4.15411e-06	-5.94859e-05	0.000159057	3.87786e-05	7.19306e-06	4.0633e-06	7.11041e-06	2.8059e-07	0.00107429	0.0141407	0.000188668	5.58697e-05	7.10523e-06	-0.37399	387
388	0.000425956	20.7903	0.388425	0.000418272	0.00066183	-6.99882e-06	-1.56039e-05	-4.04503e-05	-0.00267811	0.0185507	0.0154481	-0.000996998	-0.000527594	7.3482e-05	7.68337e-06	0.000159086	3.92934e-05	6.32533e-06	6.03901e-06	6.02019e-06	0.000760017	0.00202295	0.00111904	0.000189975	6.61662e-05	9.60939e-06	0.048297	388
389	0.000612964	22.088	0.553617	0.000307792	0.000310538	-3.46179e-05	-2.98419e-05	1.14255e-05	-0.000287366	0.0302868	0.0243701	-0.000798475	-0.00027134	-2.32028e-05	0.000305172	0.000158952	4.25237e-05	6.22074e-06	6.54409e-06	5.49265e-06	0.000136593	0.00303348	0.00139211	0.000149903	6.99899e-05	1.24739e-05	1.9199	389
390	0.000364984	20.1397	0.386937	0.000361406	0.000634012	-2.39058e-05	-1.29191e-05	-3.23182e-05	-0.00359005	0.0148665	0.0161522	-0.000629184	-0.000488862	8.26632e-05	3.57764e-06	0.000158152	3.82834e-05	6.30287e-06	6.37909e-06	6.13516e-06	0.00082575	0.00225014	0.00116014	0.000175882	6.48109e-05	9.52482e-06	0.0226215	390
391	1.37149e-05	24.3026	0.42956	0.000127498	0.000302391	-1.3829e-05	-2.40988e-05	-3.11713e-06	-0.000193601	0.00408203	0.218009	-0.000432942	-0.000219788	6.38929e-06	-0.000113783	0.00015859	4.40146e-05	6.98512e-06	7.88784e-06	5.66732e-06	9.6441e-05	0.00320408	0.0170712	0.000125707	7.56315e-05	1.24858e-05	-0.717465	391
392	0.000301023	21.4943	0.398237	0.000221094	0.000618742	-1.83222e-05	-3.20401e-05	-2.94525e-05	-0.00324947	0.0152087	0.015805	-0.00107512	-0.000424088	4.86424e-05	7.99285e-05	0.000157984	3.9934e-05	6.05508e-06	6.27932e-06	5.56148e-06	0.000729327	0.00260809	0.00111037	0.000176392	6.71907e-05	1.00029e-05	0.505929	392
393	0.000232911	20.0555	0.394069	0.000392764	0.000656666	-3.92892e-05	-2.0251e-05	-2.23999e-05	-0.00557286	-0.00281186	0.0201973	-0.000637623	-0.000353835	9.86422e-05	-0.000159853	0.000158655	3.69597e-05	6.66906e-06	6.51454e-06	6.85819e-06	0.00228225	0.0025588	0.0014881	0.00015079	6.23358e-05	9.09374e-06	-1.00755	393
394	0.000135025	28.902	0.510156	0.000231189	0.000152694	2.96845e-05	-2.85752e-05	2.18392e-05	-1.83475e-06	0.0162321	0.0193394	0.000723717	-0.000286497	5.64478e-05	-9.61636e-05	0.00015857	5.02104e-05	1.16683e-05	1.50368e-05	6.21949e-06	7.21202e-06	0.00172966	0.00132189	0.000206625	8.04625e-05	1.28293e-05	-0.606441	394
395	0.000105929	23.0804	0.702821	0.000197372	0.000132458	3.42056e-05	1.87524e-05	1.75963e-06	-2.335e-07	0.00326114	0.499696	-0.000189655	0.000112701	7.33377e-05	-9.14428e-05	0.000158792	4.32165e-05	7.37486e-06	4.95712e-06	6.74328e-06	2.80776e-07	0.00278885	0.0374257	0.000167738	6.94283e-05	1.11246e-05	-0.575864	395
396	0.000816865	15.6873	0.280116	0.00089148	0.000682225	-1.93535e-05	2.63596e-05	-2.07009e-05	-3.76674e-05	0.00229794	-0.0379816	-0.00239596	0.00032262	-1.77179e-05	-7.46143e-05	0.000157826	3.12539e-05	6.47053e-06	4.13693e-06	6.53399e-06	6.95315e-06	0.000907016	0.00349985	0.000192458	4.82281e-05	6.45918e-06	-0.472762	396
397	0.000733666	19.2598	0.238246	0.000622796	0.000640711	4.9294e-05	4.69276e-05	-3.75624e-05	-0.000989566	0.000221531	-0.00444758	-0.000307359	-1.46888e-05	4.8775e-05	0.00011087	0.000158553	3.46562e-05	7.43367e-06	4.5963e-06	6.7287e-06	0.00157206	0.00095686	0.00135562	0.00019701	5.56674e-05	8.49141e-06	0.699261	397
398	9.30464e-05	22.5462	0.345149	0.000109116	0.000339442	-4.57199e-05	-2.81304e-05	8.04854e-06	-0.000343857	0.012992	0.0381543	-0.000644276	-0.000221618	-7.06479e-06	-1.60691e-05	0.00015871	4.08591e-05	6.56129e-06	7.18522e-06	5.52871e-06	0.000138653	0.00316617	0.00720392	0.00012945	7.05944e-05	1.24805e-05	-0.101248	398
399	0.000339982	23.6142	0.536399	0.000289069	0.000387613	-2.58248e-06	-1.87113e-06	-1.90653e-05	-0.00725557	-0.00374414	0.316337	-0.000220328	-9.50034e-05	9.43361e-05	5.09125e-05	0.000158501	4.37092e-05	1.08405e-05	5.66486e-06	7.62894e-06	0.00166684	0.00234836	0.0238051	0.000140946	6.37344e-05	8.67787e-06	0.321212	399
400	0.00031942	22.8485	0.708634	0.000327216	0.000186243	3.30368e-05	1.64803e-05	-5.32393e-06	-2.63786e-07	0.000247059	0.474596	-0.000368703	9.34061e-05	7.71161e-05	-7.7959e-06	0.000158643	4.28462e-05	7.64679e-06	5.02897e-06	6.75797e-06	2.81044e-07	0.00260045	0.0330557	0.000163277	6.94198e-05	1.03772e-05	-0.0491411	400
401	0.000421759	21.8832	0.690199	0.000471288	0.000422024	1.51119e-05	-7.31839e-07	-4.77595e-06	-4.3352e-07	-0.00575066	0.415496	-0.00119682	-5.48726e-06	5.04617e-05	-4.95296e-05	0.000158336	4.20961e-05	8.0086e-06	4.54869e-06	7.12082e-06	2.81475e-07	0.00230425	0.0182505	0.000181155	6.25197e-05	8.52552e-06	-0.312814	401
402	0.00014003	23.0809	0.347054	0.00022835	0.000217644	1.40574e-05	2.49591e-06	7.62131e-06	-2.26978e-07	0.0138894	0.464117	-0.000258	-9.84247e-05	2.34916e-05	-8.832e-05	0.000158228	4.33841e-05	7.86999e-06	5.59326e-06	6.77031e-06	2.81487e-07	0.00297885	0.0787689	0.000147687	7.22121e-05	1.41447e-05	-0.558182	402
403	0.00029077	15.3371	0.408158	0.000629497	0.000534029	8.63139e-05	7.22984e-05	-3.41246e-05	-2.97507e-05	0.0039645	-0.0305433	-0.00142194	0.000377224	-6.58919e-06	-0.000338726	0.000158008	3.04912e-05	8.0685e-06	4.47498e-06	5.9066e-06	6.8951e-06	0.000994404	0.00217783	0.00012691	4.74929e-05	5.0544e-06	-2.14373	403
404	0.000100873	21.2154	0.421878	8.71237e-05	0.000381728	-4.61418e-05	-2.86074e-05	1.77393e-06	-0.000321958	0.0126965	0.0796353	-0.000408414	-0.000262747	4.66501e-05	1.37495e-05	0.00015843	3.90971e-05	6.75594e-06	6.87619e-06	5.75212e-06	0.000140812	0.00306517	0.0114417	0.000123877	6.61927e-05	1.04845e-05	0.0867863	404
405	0.000170992	19.6387	0.366631	0.000213329	0.000287074	5.27779e-05	3.53447e-05	1.87641e-05	-4.72458e-06	0.0173324	0.0124296	0.000307947	-0.000304978	3.47187e-05	-4.23366e-05	0.000158832	3.42937e-05	1.03217e-05	1.46267e-05	6.08076e-06	7.12799e-06	0.001177	0.00137049	0.000121851	5.56471e-05	5.42213e-06	-0.266549	405
406	0.000924205	14.505	0.376689	0.000800867	0.000675036	2.70079e-05	4.57495e-05	-1.87817e-05	-3.50399e-05	0.00244131	-0.0434205	-0.00228902	0.000367014	-3.3868e-05	0.000123338	0.000158296	2.8938e-05	6.54157e-06	4.29698e-06	6.44161e-06	6.91929e-06	0.000887929	0.00282324	0.000133479	4.73247e-05	4.88034e-06	0.779163	406
407	0.000407689	27.3282	0.413533	0.000349939	4.69166e-05	2.5896e-06	-4.86911e-05	1.15634e-06	4.88506e-05	0.0162617	0.0193239	0.000724823	-5.56023e-05	7.19645e-05	5.77498e-05	0.000158737	4.46718e-05	1.14699e-05	1.48379e-05	5.99263e-06	0.00042392	0.00177513	0.00115532	0.000175953	7.0001e-05	1.3463e-05	0.363807	407
408	0.000637408	24.0687	0.358541	0.000458369	0.000437386	7.23819e-06	-2.98501e-05	-3.52968e-05	-0.000587983	0.00784943	0.0148191	-0.000636067	-0.000171059	6.3157e-05	0.000179039	0.000158853	4.11857e-05	7.19005e-06	6.46547e-06	5.94192e-06	0.000443589	0.00208761	0.0010763	0.000189795	7.14599e-05	1.55097e-05	1.12707	408
409	0.000362997	25.0819	0.376452	0.000421744	0.000107821	1.0387e-06	-4.89497e-05	5.47387e-06	7.67928e-06	0.0190665	0.0157408	0.000969549	-0.000202609	7.85125e-05	-5.87466e-05	0.000158227	4.22554e-05	1.12349e-05	1.29988e-05	6.13958e-06	0.000467076	0.00154751	0.00132538	0.000200485	6.66936e-05	1.20766e-05	-0.37128	409
410	0.00099207	15.4509	0.335326	0.00087876	0.000612695	-9.96345e-06	2.62998e-05	-3.19947e-05	-7.82743e-07	0.00469376	-0.0307852	-0.00272644	0.000375875	-1.65858e-05	0.000113311	0.000158211	2.99741e-05	6.06569e-06	3.80476e-06	6.7908e-06	2.79465e-07	0.00101918	0.0105199	0.000126158	4.78661e-05	5.55959e-06	0.716202	410
411	0.000288078	21.9308	0.401907	0.000352163	0.000189363	2.00145e-05	1.0522e-05	1.33106e-05	-3.90341e-06	0.0187425	0.0138229	0.000687975	-0.000293262	3.04923e-05	-6.40852e-05	0.000157212	3.75127e-05	1.06384e-05	1.38395e-05	6.14177e-06	7.15472e-06	0.0012805	0.00135483	0.000162282	6.05594e-05	5.90003e-06	-0.407635	411
412	0.00063324	16.0405	0.422921	0.000609218	0.000505342	-1.4519e-05	1.77952e-05	-1.91396e-05	-7.04452e-07	0.00544235	0.055924	-0.00267351	0.000440696	-1.24961e-06	2.40223e-05	0.000158876	3.10388e-05	6.1111e-06	3.89319e-06	6.8754e-06	2.79505e-07	0.001051	0.0142554	0.000127105	4.91378e-05	6.0627e-06	0.151201	412
413	0.00119905	14.4379	0.359965	0.000880865	0.000657789	2.27697e-05	4.57215e-05	-2.45708e-05	-3.4734e-05	0.00291009	-0.0446915	-0.0023451	0.000379241	-3.21202e-05	0.000318184	0.000158668	2.89601e-05	6.33515e-06	4.28086e-06	6.49464e-06	6.91894e-06	0.000892434	0.00329305	0.000133433	4.74755e-05	4.86803e-06	2.00534	413
414	0.000183848	21.4122	0.502442	0.000227758	0.000222553	-7.8491e-06	-3.89995e-06	7.38292e-06	-0.000405696	0.0106523	0.375621	-0.000198148	-1.4349e-05	6.18299e-05	-4.39096e-05	0.00015785	4.12363e-05	9.36738e-06	5.74542e-06	7.1417e-06	0.000198377	0.00269413	0.0534325	0.000140234	6.43392e-05	1.1615e-05	-0.278173	414
415	0.000194855	22.4089	0.421204	0.000164174	0.000400782	-3.25378e-05	-2.26883e-05	-1.3479e-06	-0.00329661	0.00565132	0.283768	-0.000382968	-0.000192958	5.6298e-05	3.06804e-05	0.000158985	4.1144e-05	1.04901e-05	5.90246e-06	7.26681e-06	0.00119546	0.00257974	0.0475185	0.000133183	6.152e-05	9.92816e-06	0.192976	415
416	0.000223221	15.4516	0.389488	0.000322925	0.000378444	0.00010813	9.47094e-05	-1.66103e-05	-2.10381e-05	0.00821582	-0.0162256	-0.000766101	0.000363915	1.31107e-05	-9.97039e-05	0.000158651	3.07119e-05	8.33272e-06	4.58269e-06	6.09061e-06	5.11954e-06	0.000991521	0.00211351	0.000124072	4.85719e-05	5.05803e-06	-0.628448	416
417	2.44229e-05	22.6068	0.307363	0.00012714	0.000340668	-1.3301e-05	-2.16513e-05	-3.41828e-06	-0.000180256	0.0046413	0.232049	-0.000250666	-0.000270412	4.47946e-05	-0.000102717	0.000158867	4.19778e-05	7.16987e-06	7.11668e-06	5.87106e-06	9.68521e-05	0.00319344	0.0248325	0.000125299	6.90451e-05	1.14547e-05	-0.646561	417
418	0.000109166	24.8633	0.420569	0.000234506	0.000179699	2.64699e-05	-4.76129e-06	1.84598e-05	-2.51874e-06	0.0177389	0.0150951	0.000783096	-0.00030799	3.48313e-05	-0.00012534	0.000157384	4.20615e-05	1.1141e-05	1.32134e-05	5.97347e-06	7.17178e-06	0.00146356	0.00142351	0.000182134	6.78673e-05	6.12468e-06	-0.796395	418
419	0.000188932	22.5446	0.662627	0.000249466	0.000133178	2.98879e-05	1.09588e-05	7.56181e-06	-2.58607e-07	0.00595293	0.492657	-7.76744e-05	8.06116e-05	7.06389e-05	-6.05338e-05	0.000158967	4.302e-05	7.69722e-06	5.18405e-06	6.63309e-06	2.81113e-07	0.00281068	0.0418667	0.00015408	6.98696e-05	1.13496e-05	-0.380796	419
420	0.000170212	23.1196	0.403256	0.000391779	0.000612365	-8.55191e-06	-2.63874e-05	-2.22315e-05	-0.00167569	0.00973254	0.0183739	-0.00149693	-0.000404616	-6.8543e-06	-0.000221567	0.000159211	4.13407e-05	6.18979e-06	6.09067e-06	5.14612e-06	0.000554576	0.0025972	0.00112988	0.000183289	7.02633e-05	1.12758e-05	-1.39166	420
421	0.000368676	28.01	0.455859	0.000242524	5.08644e-05	3.28305e-06	-4.62815e-05	4.21745e-06	-7.04254e-05	0.0162185	0.02072	0.000660493	-8.62271e-05	6.61693e-05	0.000126152	0.00015871	4.60802e-05	1.1455e-05	1.41375e-05	5.97467e-06	0.000109825	0.00191005	0.00113931	0.000178354	7.29168e-05	1.50076e-05	0.794861	421
422	0.00094719	19.0802	0.373466	0.000614098	0.000707565	-2.37176e-05	1.30417e-05	-2.8973e-05	-0.00587291	0.00865783	0.0101322	-0.00144154	-0.00023039	4.48216e-05	0.000333093	0.00015849	3.53537e-05	7.57969e-06	4.22762e-06	6.64002e-06	0.00218596	0.00115596	0.00188591	0.000188469	5.56153e-05	7.8188e-06	2.10166	422
423	0.000130787	22.3246	0.182086	0.000204175	0.000309157	-9.08322e-06	-1.10062e-05	5.12412e-06	-0.000169654	0.00707272	-0.0478634	-0.000186285	-0.000167236	6.94738e-05	-7.33885e-05	0.000158175	4.14614e-05	7.59914e-06	6.54795e-06	6.80569e-06	0.000102161	0.00312018	0.0447148	0.000127853	6.89303e-05	1.16506e-05	-0.463971	423
424	0.000662466	17.0093	0.273867	0.000735649	0.000644798	5.45285e-05	4.47669e-05	-3.47475e-05	-0.00154567	0.000310727	-0.0125866	-0.00037166	8.44126e-05	3.22097e-05	-7.31829e-05	0.000156978	3.05266e-05	7.58056e-06	4.5854e-06	6.66117e-06	0.000533384	0.000953199	0.00140109	0.000183078	5.29516e-05	6.75962e-06	-0.4662	424
425	7.7391e-05	23.8863	0.363714	0.000128963	0.000293216	-1.1679e-05	-1.49299e-05	-2.98123e-06	-0.0001797	0.00752821	0.22844	-0.000402779	-0.000194216	1.83845e-05	-5.1572e-05	0.000157778	4.31223e-05	7.03002e-06	6.98278e-06	5.69236e-06	9.66568e-05	0.00309091	0.0201508	0.000124195	7.4846e-05	1.18663e-05	-0.326863	425
426	0.000489959	20.6996	0.331547	0.000508501	0.000646529	3.41373e-05	2.55277e-05	-3.45932e-05	-0.00196359	0.00237752	0.013002	-0.000534355	-0.000337023	0.000140496	-1.85417e-05	0.000158511	3.77473e-05	7.14561e-06	4.68399e-06	6.54144e-06	0.000788497	0.00112605	0.00115854	0.00019137	6.18736e-05	9.66933e-06	-0.116974	426
427	0.000524436	21.7883	0.666992	0.000293644	0.000333684	2.59659e-05	9.84016e-06	-1.4814e-05	-3.52527e-07	-0.00440288	0.423581	-0.00126323	0.00014169	5.8274e-05	0.000230792	0.000158942	4.15398e-05	7.62277e-06	4.43681e-06	6.77758e-06	2.80922e-07	0.00234349	0.0210853	0.00018028	6.18143e-05	8.53385e-06	1.45205	427
428	4.5527e-05	22.2271	0.250436	0.00013885	0.000334657	-1.25099e-05	-1.95656e-05	-3.25879e-07	-0.000175233	0.00572712	0.197991	-0.000225903	-0.000251121	5.39462e-05	-9.33226e-05	0.000158509	4.16531e-05	7.29438e-06	7.0495e-06	6.03856e-06	9.821e-05	0.00318568	0.0285444	0.000126994	6.80945e-05	1.13244e-05	-0.588752	428
429	0.000234442	22.2331	0.569458	0.000254021	0.000226076	-1.02507e-05	-6.60866e-06	7.40887e-06	-0.00038287	0.00606912	0.442283	-0.000162127	1.53295e-05	7.55825e-05	-1.95796e-05	0.000157642	4.2913e-05	1.01147e-05	5.89498e-06	7.41098e-06	0.000209894	0.00266283	0.0447391	0.00014337	6.64582e-05	1.10178e-05	-0.124203	429
430	0.00015676	22.5831	0.667078	0.000222118	0.000130078	3.03623e-05	1.20667e-05	6.03175e-06	-2.47496e-07	0.00626679	0.485531	-6.22744e-05	7.55233e-05	7.07174e-05	-6.53582e-05	0.000159135	4.28011e-05	7.53321e-06	5.12721e-06	6.64327e-06	2.80941e-07	0.00278746	0.0416921	0.000156918	7.0294e-05	1.13952e-05	-0.41071	430
431	0.00131181	14.9764	0.320589	0.000729385	0.000669068	-1.76049e-06	3.55961e-05	-3.28875e-05	-8.49016e-07	0.00430181	-0.0613215	-0.00264965	0.000351165	-3.2378e-05	0.000582423	0.000158879	2.95615e-05	6.05931e-06	3.97535e-06	6.68331e-06	2.79454e-07	0.000961979	0.00676832	0.000125709	4.80563e-05	4.90988e-06	3.66583	431
432	3.503e-05	23.2158	0.325927	0.000166227	0.000351832	-1.35211e-05	-2.19085e-05	-5.22138e-06	-0.000188009	0.00360068	0.235851	-0.0002979	-0.000281517	3.86563e-05	-0.000131197	0.000158886	4.27971e-05	7.23377e-06	7.23418e-06	5.76735e-06	9.66028e-05	0.00318294	0.023794	0.00012437	7.1433e-05	1.15961e-05	-0.82573	432
433	0.000416829	17.6932	0.302383	0.000628105	0.000596101	4.8701e-05	5.9205e-05	-1.38066e-05	-0.000293933	0.00657695	-0.0151697	-0.00042058	-4.05314e-05	-1.31518e-05	-0.000211276	0.000159078	3.2394e-05	9.29475e-06	4.89551e-06	6.37759e-06	8.09923e-05	0.00107486	0.0014302	0.000162958	5.62219e-05	5.75415e-06	-1.32813	433
434	0.000618614	21.3908	0.392501	0.00037726	0.00066285	1.04924e-05	-2.05141e-05	-4.01595e-05	-0.00215189	0.0143911	0.0161122	-0.00115308	-0.000476382	8.80712e-05	0.000241353	0.000158878	3.94723e-05	6.55234e-06	6.0385e-06	5.93812e-06	0.000730959	0.00187101	0.00110517	0.000201456	6.52017e-05	1.01546e-05	1.51911	434
435	0.000179208	15.1802	0.397385	0.0003687	0.000391596	0.000107021	9.17734e-05	-1.98749e-05	-2.19492e-05	0.00780109	-0.0184843	-0.000860057	0.000384737	9.14652e-06	-0.000189492	0.000158487	3.0464e-05	8.08457e-06	4.50221e-06	6.10393e-06	5.18549e-06	0.000976465	0.00219519	0.000124698	4.83646e-05	5.06454e-06	-1.19563	435
436	0.000489728	21.087	0.463068	0.000656717	0.000609543	-8.82504e-06	8.51769e-06	-3.80941e-07	-5.35425e-07	0.0097403	0.0767464	-0.00228533	-2.21711e-05	2.70337e-05	-0.00016699	0.000159083	4.09423e-05	7.6625e-06	4.13082e-06	7.06633e-06	2.81097e-07	0.00134224	0.00855597	0.000187527	6.08404e-05	7.91994e-06	-1.0497	436
437	0.000195161	22.8208	0.193208	0.000139128	0.000296437	-1.03159e-05	-1.23309e-05	7.72003e-06	-0.000214078	0.00384406	0.180166	-0.000260158	-7.34535e-05	6.83167e-05	5.60334e-05	0.000158858	4.2196e-05	8.9446e-06	6.64591e-06	7.00942e-06	0.000127623	0.00289916	0.0993089	0.000136588	6.86605e-05	1.40891e-05	0.352725	437
438	0.000246466	20.5578	0.405532	0.000385985	0.000287096	3.10756e-05	2.13935e-05	1.03917e-05	-4.31758e-06	0.0183911	0.0134098	0.000544382	-0.000419817	2.76881e-05	-0.000139518	0.00015825	3.52435e-05	1.04651e-05	1.40468e-05	6.15538e-06	7.13129e-06	0.00120153	0.00134453	0.00013872	5.8832e-05	5.74992e-06	-0.881633	438
439	0.000150403	23.0357	0.214709	0.000115613	0.000273498	2.86678e-06	-4.04918e-06	9.6618e-06	-0.000148748	0.00788618	-0.37533	-8.08436e-05	-9.06248e-05	9.6649e-05	3.47905e-05	0.000158589	4.25686e-05	8.24972e-06	6.87977e-06	7.07234e-06	0.00012723	0.00313817	0.0941377	0.000131904	6.94346e-05	1.36013e-05	0.219374	439
440	0.000140178	28.1394	0.50155	0.000126198	0.000179568	3.27005e-05	-2.31277e-05	2.18398e-05	-2.5539e-06	0.0160623	0.0177366	0.00079833	-0.000321519	6.8006e-05	1.39803e-05	0.00015837	4.88428e-05	1.16148e-05	1.49763e-05	6.04828e-06	7.19634e-06	0.0016898	0.00137226	0.000193824	7.90123e-05	1.2144e-05	0.0882757	440
441	0.000304645	19.2055	0.366652	0.000376439	0.000291905	5.29577e-05	4.19703e-05	1.84212e-05	-5.21364e-06	0.0178059	0.0111035	0.000251039	-0.0002868	3.23138e-05	-7.17947e-05	0.000158412	3.40501e-05	1.02638e-05	1.31177e-05	6.06038e-06	7.12649e-06	0.00116622	0.00138948	0.000121449	5.51543e-05	5.39802e-06	-0.453215	441
442	0.000183112	19.9723	0.383094	0.00028501	0.000316009	4.78763e-05	3.02816e-05	1.55281e-05	-4.58365e-06	0.0173871	0.0128504	0.000379331	-0.000391897	3.11403e-05	-0.000101898	0.000159048	3.46841e-05	1.0375e-05	1.39295e-05	6.09091e-06	7.1284e-06	0.00118185	0.00135667	0.000127317	5.7002e-05	5.53909e-06	-0.640677	442
443	0.000578675	20.0428	0.381765	0.000388007	0.000707275	-3.24475e-05	2.25806e-06	-2.12043e-05	-0.00840804	0.011186	0.0183352	-0.000686595	-0.000527101	7.822e-05	0.000190668	0.000158174	3.78123e-05	7.29971e-06	5.07045e-06	6.48261e-06	0.00226525	0.00211903	0.00157303	0.000163288	6.27345e-05	8.5288e-06	1.20543	443
444	0.000439206	21.5884	0.559931	0.000678553	0.000564008	-8.96205e-06	6.14393e-07	1.92029e-06	-5.62178e-07	0.00133227	0.185724	-0.00169102	-8.80854e-05	5.27096e-05	-0.000239347	0.000158203	4.17992e-05	8.21206e-06	4.37514e-06	7.15325e-06	2.81766e-07	0.00213086	0.0116985	0.000179426	6.27602e-05	8.31603e-06	-1.51291	444
445	0.00041767	19.6557	0.384123	0.000431739	0.000710259	8.2594e-06	1.16163e-05	-3.01115e-05	-0.00231944	0.0154765	0.0166176	-0.00133621	-0.000530046	7.08721e-05	-1.40688e-05	0.0001588	3.70138e-05	6.71862e-06	4.64473e-06	6.23176e-06	0.000820113	0.00156758	0.00117586	0.000199428	6.1027e-05	9.32782e-06	-0.0885941	445
446	0.000200638	21.6206	0.376421	0.000175044	0.000324866	-4.67783e-05	-3.06115e-05	1.42821e-05	-0.000314436	0.0208121	0.0234187	-0.000683163	-0.000227205	-6.71695e-06	2.55939e-05	0.000158692	4.00499e-05	6.43637e-06	6.57842e-06	5.47027e-06	0.000138487	0.00305986	0.00461327	0.000132928	6.82372e-05	1.21562e-05	0.16128	446
447	0.000437685	21.2057	0.198442	0.00049278	0.000555523	3.99161e-05	2.34541e-05	-2.64365e-05	-0.000529802	0.00266067	0.00869679	-9.91024e-05	-0.000232457	0.000112006	-5.50958e-05	0.000158051	3.74099e-05	7.87097e-06	6.7504e-06	6.24364e-06	0.000455302	0.00116348	0.00112931	0.000184439	6.3417e-05	1.18972e-05	-0.348594	447
448	0.000421114	15.8405	0.380762	0.000638026	0.00041191	9.70469e-05	8.93483e-05	-1.58013e-05	-2.21679e-05	0.00786716	-0.0189586	-0.000889654	0.000340838	9.31624e-06	-0.000216911	0.000158608	3.12691e-05	8.74873e-06	4.61124e-06	5.94124e-06	5.09046e-06	0.00102712	0.00200511	0.000125336	4.78519e-05	5.04484e-06	-1.3676	448
449	0.000827451	15.1094	0.372321	0.000585311	0.00061508	-5.19331e-06	3.4265e-05	-3.06254e-05	-7.22203e-07	0.0073177	-0.0677371	-0.00288743	0.000365945	-2.07565e-05	0.00024214	0.000159043	3.01738e-05	6.00099e-06	3.88174e-06	6.75392e-06	2.7937e-07	0.00103985	0.0101253	0.000123568	4.8186e-05	4.98891e-06	1.52248	449
450	0.000619228	22.1972	0.560817	0.00028545	0.000315816	-3.643e-05	-3.03341e-05	1.30985e-05	-0.000287049	0.0306023	0.025592	-0.000805953	-0.000310731	-3.24215e-05	0.000333778	0.00015901	4.26892e-05	6.24779e-06	6.58339e-06	5.51479e-06	0.000136688	0.00306016	0.001458	0.000150486	6.93773e-05	1.28292e-05	2.0991	450
451	0.000168511	22.1223	0.183745	0.000181468	0.000369958	-9.63469e-06	-1.12159e-05	9.21537e-07	-0.000206063	0.00199451	-0.0299176	-0.000387388	-0.000197317	5.49671e-05	-1.29572e-05	0.000158989	3.97333e-05	7.85722e-06	6.14013e-06	6.76547e-06	9.82033e-05	0.00299703	0.0467012	0.000122824	6.6225e-05	1.1152e-05	-0.0814973	451
452	9.27354e-05	22.3279	0.413073	0.000105528	0.000289573	-2.96571e-05	-1.90593e-05	-7.00809e-07	-0.000217159	0.0100832	0.165802	-0.000394289	-0.000135273	3.70986e-05	-1.27923e-05	0.000157966	4.02661e-05	6.91869e-06	6.78265e-06	5.64648e-06	9.69328e-05	0.00307916	0.0164881	0.000122487	7.04722e-05	1.09486e-05	-0.0809816	452
453	0.000242591	22.708	0.684586	0.000306878	0.000130028	3.02255e-05	1.29575e-05	1.35895e-06	-2.59888e-07	0.00414387	0.49401	-9.23865e-05	0.000104175	7.38556e-05	-6.42877e-05	0.000158944	4.3084e-05	7.5855e-06	5.09491e-06	6.6496e-06	2.80962e-07	0.00271991	0.0398791	0.000158869	7.00584e-05	1.09614e-05	-0.404467	453
454	0.000133487	22.8447	0.572832	9.02327e-05	0.000387331	-1.94031e-05	-2.868e-05	-2.75986e-06	-0.000324813	0.0235615	0.0198438	-0.00134536	-0.000286295	-8.02341e-05	4.32539e-05	0.000158267	4.1688e-05	6.26861e-06	6.4078e-06	5.36605e-06	0.00013764	0.00286573	0.00116322	0.00015726	7.32884e-05	1.29397e-05	0.273296	454
455	0.000581793	15.7252	0.403432	0.000561615	0.00054181	-9.2335e-06	2.59354e-05	-1.94905e-05	-6.91322e-07	0.00663896	-0.00175741	-0.00285129	0.000428657	-1.04032e-05	2.01781e-05	0.000158483	3.08691e-05	6.03877e-06	3.89919e-06	6.87598e-06	2.79438e-07	0.00106226	0.0135133	0.000124752	4.90839e-05	5.41176e-06	0.12732	455
456	0.000145184	23.3295	0.189724	0.000178241	0.000233084	6.27382e-07	-7.81526e-06	9.37877e-06	-1.37044e-05	0.012358	0.475109	-0.000259552	-9.21397e-05	2.75987e-05	-3.30573e-05	0.000158323	4.40883e-05	8.01887e-06	6.28453e-06	7.04222e-06	1.08859e-05	0.0029752	0.105198	0.000144019	7.10871e-05	1.50411e-05	-0.208797	456
457	0.00124977	14.5118	0.361532	0.000974876	0.000628039	7.30994e-06	4.15346e-05	-3.85191e-05	-7.93129e-07	0.004827	-0.0502273	-0.00257603	0.000377257	-2.87466e-05	0.000274897	0.000157331	2.96471e-05	5.97387e-06	4.08134e-06	6.67978e-06	2.79353e-07	0.000954611	0.00558586	0.000124565	4.81906e-05	4.96919e-06	1.74725	457
458	0.000203599	28.992	0.503855	0.000338138	8.04124e-05	2.52892e-05	-4.04316e-05	1.97635e-05	-1.41646e-06	0.0165239	0.0208616	0.000651949	-0.000169426	5.10363e-05	-0.000134539	0.000158966	4.99008e-05	1.16118e-05	1.52389e-05	6.26001e-06	7.2241e-06	0.00177047	0.00128759	0.000203999	7.85853e-05	1.29401e-05	-0.846336	458
459	0.00102744	17.5094	0.232762	0.000661845	0.000596625	2.6397e-05	3.79989e-05	-4.06408e-05	0.00429599	0.000785243	-0.00406217	-0.00129754	0.00017622	2.2472e-05	0.000365592	0.000158924	3.16037e-05	6.94479e-06	4.28248e-06	6.83893e-06	0.00129828	0.000927869	0.00148637	0.000207369	5.19375e-05	6.95894e-06	2.30043	459
460	0.000111834	22.0855	0.180301	0.000135966	0.000341051	-1.25103e-05	-1.44715e-05	7.5485e-07	-0.000186747	0.00454011	0.0811468	-0.000265138	-0.000215744	5.63273e-05	-2.41315e-05	0.000158871	4.07686e-05	7.33224e-06	6.40547e-06	6.46977e-06	9.90179e-05	0.00310347	0.0352749	0.000125519	6.74995e-05	1.12864e-05	-0.151894	460
461	0.000955423	17.4168	0.251902	0.000625349	0.000574325	3.37699e-05	3.97204e-05	-4.00038e-05	0.00214554	0.0005733	-0.00781478	-0.000810641	0.000208475	3.63247e-05	0.000330074	0.000158553	3.12681e-05	7.09802e-06	4.3215e-06	6.76206e-06	0.00120889	0.000924313	0.00144905	0.000197751	5.25142e-05	6.92311e-06	2.0818	461
462	0.000770594	18.7304	0.350618	0.000500547	0.000739389	-1.0812e-05	1.6817e-05	-3.70615e-05	-0.00943212	0.0091503	0.0133475	-0.00141707	-0.000328149	4.06215e-05	0.000270046	0.000158793	3.51381e-05	7.13916e-06	4.38858e-06	6.47057e-06	0.00223347	0.00118544	0.00134452	0.00020239	5.45777e-05	8.11045e-06	1.70062	462
463	0.000329016	15.1073	0.425728	0.000680567	0.00066268	7.1828e-05	5.76244e-05	-3.5587e-05	-3.28323e-05	0.000877245	-0.0387897	-0.00185424	0.000351889	-2.4344e-05	-0.000351551	0.000158602	2.99346e-05	7.95887e-06	4.39279e-06	5.81466e-06	6.89903e-06	0.000972119	0.00219338	0.000128024	4.73182e-05	4.99538e-06	-2.21655	463
464	0.000471577	21.9877	0.380957	0.000515129	0.000664052	-6.45732e-06	-2.98423e-05	-3.934e-05	-0.00256256	0.0151831	0.0154756	-0.00123268	-0.000477754	6.23708e-05	-4.35522e-05	0.000158966	4.06673e-05	6.28072e-06	6.06803e-06	5.74744e-06	0.000730392	0.00217149	0.0010916	0.000189458	6.74882e-05	1.01134e-05	-0.273971	464
465	0.000396704	19.5458	0.38363	0.000379907	0.000716808	2.43285e-05	1.50646e-05	-2.7439e-05	-0.00236943	0.0123833	0.0173318	-0.00152151	-0.000470206	7.48235e-05	1.67969e-05	0.000159016	3.66273e-05	6.80569e-06	4.48601e-06	6.24065e-06	0.00081876	0.00139945	0.00119712	0.000203719	5.93912e-05	9.127e-06	0.10563	465
466	0.000616648	15.0964	0.350337	0.000779797	0.000652735	6.34815e-05	5.11974e-05	-1.87534e-05	-3.1993e-05	-0.000572815	-0.0265255	-0.00105088	0.000326405	-1.39655e-05	-0.000163149	0.000158679	2.89158e-05	7.38117e-06	4.18209e-06	6.45477e-06	6.93961e-06	0.000925475	0.00155796	0.000153682	4.8014e-05	4.96725e-06	-1.02817	466
467	0.000186059	19.9304	0.408261	0.000258372	0.000640667	-4.13596e-05	-2.33051e-05	-1.43874e-05	-0.00787612	-0.00346529	0.0223064	-0.000636147	-0.000309159	9.81154e-05	-7.23122e-05	0.000153468	3.64004e-05	6.62625e-06	6.55173e-06	6.79114e-06	0.00217922	0.00262327	0.00170829	0.000142147	6.25081e-05	8.98394e-06	-0.471187	467
468	0.000624417	19.9093	0.384526	0.000555556	0.000714775	-2.03461e-05	1.36034e-05	-3.6427e-05	-0.0113047	0.0158972	0.0165046	-0.000904307	-0.000509947	5.1241e-05	6.88607e-05	0.000158775	3.7629e-05	7.12682e-06	4.52345e-06	6.30704e-06	0.00222897	0.00170813	0.0013306	0.000185092	6.09719e-05	8.59011e-06	0.433699	468
469	9.86037e-05	21.9411	0.258258	0.000208982	0.000348833	-1.46335e-05	-1.78368e-05	-4.84591e-07	-0.000202515	0.00524875	0.183986	-0.000396154	-0.00023213	3.632e-05	-0.000110378	0.000158843	3.99888e-05	7.34588e-06	6.24531e-06	6.28039e-06	9.67804e-05	0.00310709	0.0269073	0.000123713	6.54179e-05	1.14721e-05	-0.694891	469
470	0.000380236	15.6161	0.392244	0.000716012	0.000443111	9.8991e-05	8.50526e-05	-2.00326e-05	-2.651e-05	0.0068645	-0.0223247	-0.00103018	0.000359089	5.36347e-06	-0.000335776	0.000158615	3.09097e-05	8.42936e-06	4.52509e-06	5.95715e-06	6.89683e-06	0.00100574	0.00208817	0.000125745	4.76558e-05	5.07913e-06	-2.11692	470
471	0.000329326	23.4512	0.215809	0.000482881	0.00031207	2.22792e-05	-1.39433e-05	-1.68491e-05	0.000518137	0.0119949	0.0061173	0.00111296	-0.000209456	6.92306e-05	-0.000153556	0.000158389	4.02694e-05	1.04964e-05	1.09698e-05	6.24237e-06	0.000525959	0.00141193	0.00131658	0.000195273	6.44975e-05	1.25599e-05	-0.969484	471
472	0.000489031	20.5936	0.226663	0.000549789	0.00061315	5.61715e-05	5.47558e-05	-2.51456e-05	-0.00238711	0.0016107	-0.00364257	0.000129805	-7.87055e-05	4.82343e-05	-6.07585e-05	0.000159109	3.63818e-05	7.91268e-06	4.90019e-06	6.63858e-06	0.00152577	0.00100422	0.00134022	0.000198352	5.97635e-05	1.0234e-05	-0.381867	472
473	0.00052143	19.5143	0.343235	0.000407483	0.00033589	1.95385e-05	3.99545e-05	1.14824e-05	-8.89378e-06	0.0190596	0.00382189	0.000327568	-0.000328517	1.0314e-05	0.000113947	0.000158801	3.54122e-05	9.89121e-06	8.02852e-06	5.82224e-06	7.17661e-06	0.00116692	0.00138604	0.000159653	5.90567e-05	5.89003e-06	0.717548	473
474	0.000118523	20.6385	0.318798	0.000135743	0.000396151	-4.03866e-05	-2.1101e-05	5.14542e-06	-0.000261543	0.00532606	0.0234398	-0.000341947	-0.000193348	6.58468e-05	-1.72193e-05	0.000158343	3.88888e-05	9.79122e-06	6.02472e-06	7.04085e-06	0.000129972	0.00279862	0.0575952	0.00012656	6.15134e-05	1.03705e-05	-0.108747	474
475	0.000196171	16.1185	0.360083	0.000185434	0.000285366	8.41061e-05	0.000113317	-3.71083e-06	-1.6978e-05	0.0118026	-0.00611381	-0.000442381	0.000283307	2.56292e-05	1.07364e-05	0.000158543	3.14215e-05	9.09778e-06	5.45494e-06	6.06086e-06	5.01364e-06	0.0010403	0.00185673	0.000122811	4.88357e-05	5.04667e-06	0.0677194	475
476	0.000713897	16.4763	0.377218	0.000732771	0.000599216	-2.6433e-05	1.09418e-05	-1.90855e-05	-7.70892e-07	0.0049884	0.0454108	-0.00280132	0.000335635	-1.15615e-05	-1.8874e-05	0.000158618	3.14426e-05	6.54733e-06	3.86403e-06	6.85159e-06	2.79968e-07	0.000987837	0.010915	0.000157614	4.87158e-05	6.35368e-06	-0.11899	476
477	0.000390391	27.4921	0.474872	0.000439395	2.30847e-05	1.91871e-05	-5.08126e-05	1.64763e-05	-2.25524e-06	0.0174367	0.0205685	0.000760018	-7.60214e-05	5.78176e-05	-4.90033e-05	0.000158964	4.63405e-05	1.14737e-05	1.51978e-05	6.14312e-06	7.2219e-06	0.00166124	0.00128539	0.000201442	7.29829e-05	1.26471e-05	-0.308268	477
478	0.000365038	23.0375	0.363005	0.000443235	0.000636661	-7.58632e-06	-2.92949e-05	-2.65796e-05	-0.00169603	0.00898974	0.0170195	-0.00144134	-0.000406777	1.86199e-05	-7.81967e-05	0.000159107	4.1515e-05	6.33729e-06	6.05709e-06	5.47806e-06	0.000557781	0.00232714	0.00110265	0.000187966	6.95929e-05	1.07986e-05	-0.491473	478
479	0.000552091	16.4958	0.284395	0.000704693	0.000639604	5.8782e-05	5.02064e-05	-2.94656e-05	-0.000455006	0.00135568	-0.0155589	-0.00040191	8.98236e-05	9.41902e-06	-0.000152602	0.000158984	3.03263e-05	7.89717e-06	4.56534e-06	6.61821e-06	0.000172915	0.00097476	0.00141954	0.000177718	5.27262e-05	5.84164e-06	-0.95986	479
480	0.000560067	18.8546	0.332253	0.000533434	0.000411539	4.91455e-05	7.21713e-05	1.0317e-05	-0.000211451	0.0144317	-0.00497301	-0.000208299	-0.000111838	7.44929e-06	2.66328e-05	0.000158955	3.47705e-05	9.61006e-06	6.12867e-06	5.81806e-06	5.33724e-05	0.00113157	0.001525	0.000138081	5.86791e-05	5.62578e-06	0.16755	480
481	0.000148046	22.4549	0.69354	0.000189328	0.000171544	3.83277e-05	2.44631e-05	-4.41081e-06	-2.28126e-07	-0.000653392	0.50142	-0.00053742	0.000152651	7.03701e-05	-4.12815e-05	0.000158842	4.18714e-05	7.31747e-06	4.85641e-06	6.84677e-06	2.80743e-07	0.00268694	0.0330855	0.000170779	6.4108e-05	1.01869e-05	-0.25989	481
482	0.000332911	21.6375	0.406266	0.000250874	0.000309957	-3.99859e-05	-2.8614e-05	1.52198e-05	-0.000307611	0.0250632	0.0262137	-0.000735594	-0.000245452	-1.64654e-05	8.20366e-05	0.000158688	4.08594e-05	6.33919e-06	6.53213e-06	5.51843e-06	0.000137259	0.00305839	0.00302184	0.000140045	6.83146e-05	1.24003e-05	0.516969	482
483	9.18278e-05	23.3597	0.333403	0.000176817	0.00020763	1.33673e-05	2.05138e-06	8.14656e-06	-2.18126e-07	0.0153093	0.469248	-0.000232516	-9.85944e-05	2.21522e-05	-8.49892e-05	0.000158778	4.3868e-05	7.98014e-06	5.65012e-06	6.86169e-06	2.81593e-07	0.00301428	0.0811511	0.000149903	7.26898e-05	1.4307e-05	-0.535272	483
484	0.000410657	26.6435	0.436817	0.000461043	1.70486e-05	1.14728e-05	-4.85247e-05	1.09893e-05	-3.58395e-06	0.0176357	0.0191695	0.000922134	-5.49392e-05	6.54821e-05	-5.0386e-05	0.000158877	4.48e-05	1.14947e-05	1.45965e-05	6.13146e-06	7.21968e-06	0.00160219	0.00128397	0.000197104	7.06338e-05	1.2565e-05	-0.317139	484
485	0.000311943	22.9323	0.680811	0.000343315	0.000181168	2.46463e-05	1.03331e-05	-4.15902e-06	-3.03122e-07	0.000369419	0.517538	-0.00029398	9.95309e-05	6.90028e-05	-3.13724e-05	0.000158981	4.36999e-05	8.02349e-06	5.19286e-06	6.67691e-06	2.81356e-07	0.00262941	0.0365709	0.000156656	7.04474e-05	1.04368e-05	-0.197334	485
486	0.000319129	22.8374	0.250402	0.00042896	0.000325204	1.61465e-05	-9.61764e-06	-7.69884e-06	0.000690692	0.0134393	0.00312939	0.0011853	-0.000263343	5.79285e-05	-0.000109832	0.000158874	3.89084e-05	1.03394e-05	1.05014e-05	6.21168e-06	0.00157204	0.00127683	0.00138182	0.000197019	6.2115e-05	1.14768e-05	-0.691314	486
487	0.000822813	23.0135	0.360361	0.000604329	0.000487231	1.45972e-05	-3.14595e-05	-3.69894e-05	-0.000661708	0.00826431	0.014756	-0.000578207	-0.000225282	0.000101496	0.000218484	0.000158428	3.989e-05	7.02558e-06	6.19677e-06	5.92963e-06	0.00044595	0.00193484	0.00108254	0.000187841	6.9358e-05	1.37546e-05	1.37908	487
488	0.000228495	22.7776	0.596861	0.000198481	0.000307374	-3.62459e-05	-3.03915e-05	8.8065e-06	-0.000301359	0.0304021	0.0212256	-0.000971877	-0.000274102	-5.63309e-05	3.00145e-05	0.000158834	4.30535e-05	6.31145e-06	6.71592e-06	5.57108e-06	0.000136695	0.00315859	0.00124026	0.000155788	7.11288e-05	1.33474e-05	0.188967	488
489	0.000885569	15.9566	0.260546	0.000942726	0.000647242	-1.74313e-05	2.88319e-05	-2.45881e-05	-3.62494e-05	0.0022029	-0.0246358	-0.00196638	0.000314937	-1.15391e-05	-5.71566e-05	0.000156749	3.19692e-05	6.62161e-06	4.20763e-06	6.55896e-06	6.95136e-06	0.000927936	0.00271785	0.000233045	4.806e-05	6.82428e-06	-0.364637	489
490	0.000349427	16.2478	0.359681	0.000217384	0.000275602	7.38255e-05	0.000110924	-3.96407e-06	-1.70092e-05	0.0125118	-0.00608367	-0.000446745	0.000274834	2.50081e-05	0.000132043	0.000158419	3.15601e-05	9.35645e-06	5.43901e-06	6.00392e-06	5.01088e-06	0.00105937	0.0018223	0.000122668	4.87278e-05	5.04004e-06	0.833509	490
491	0.00042335	21.7192	0.701422	0.000428205	0.000372035	1.89692e-05	2.89967e-06	-1.03552e-05	-3.75509e-07	-0.00540348	0.46642	-0.00103679	1.0477e-05	4.77625e-05	-4.8545e-06	0.000158988	4.14761e-05	8.0758e-06	4.71397e-06	6.89277e-06	2.81428e-07	0.00234181	0.0224987	0.000172341	6.35127e-05	8.90012e-06	-0.0305337	491
492	0.000947881	19.2758	0.357604	0.000559071	0.000701403	-2.71864e-05	1.32294e-05	-2.87014e-05	-0.00179637	0.00670654	0.00787107	-0.00170202	-0.000154843	3.69652e-05	0.000388809	0.000158739	3.55783e-05	7.59108e-06	4.27866e-06	6.72876e-06	0.00219362	0.00109523	0.0020103	0.000192214	5.62411e-05	7.55818e-06	2.44937	492
493	0.000145408	19.1334	0.356614	0.000151375	0.000245594	5.07555e-05	4.55336e-05	1.93425e-05	-5.11557e-06	0.0184707	0.0112726	0.000253812	-0.000210118	3.57363e-05	-5.96712e-06	0.000158382	3.39716e-05	1.03006e-05	1.31954e-05	6.09771e-06	5.26407e-06	0.00116908	0.00139545	0.00012226	5.46426e-05	5.34511e-06	-0.0376756	493
494	0.000229957	25.3851	0.42498	0.000209048	0.000157504	8.72591e-06	-3.70965e-05	-1.05102e-05	-0.000100152	0.0152091	0.0166785	0.00031546	-7.65091e-05	6.18757e-05	2.0909e-05	0.000158494	4.12209e-05	9.50252e-06	8.97828e-06	5.99226e-06	0.000417727	0.0020423	0.00111388	0.000178458	6.74067e-05	1.66704e-05	0.131923	494
495	0.00040619	21.0424	0.260266	0.00045528	0.000613917	3.71664e-05	4.01032e-05	-3.37763e-05	-0.00326043	0.000509975	0.00547171	-3.38395e-05	-0.000177564	0.00010633	-4.90894e-05	0.000158279	3.75206e-05	7.35583e-06	4.72929e-06	6.60526e-06	0.00133426	0.000969146	0.00123559	0.000194222	6.38331e-05	9.4819e-06	-0.310144	495
496	0.000281208	22.9948	0.720099	0.000315314	0.000169001	3.45978e-05	1.84682e-05	-3.83556e-06	-2.55291e-07	0.000486784	0.473792	-0.000323827	0.000106797	8.14925e-05	-3.4106e-05	0.000158989	4.31535e-05	7.3941e-06	4.92811e-06	6.74111e-06	2.80828e-07	0.00264351	0.0336154	0.000165043	6.94232e-05	1.04995e-05	-0.214517	496
497	0.000514567	20.9481	0.480038	0.00068087	0.000613214	-2.02395e-05	5.34355e-06	-6.98005e-06	-5.65051e-07	0.00846323	0.104572	-0.0026707	9.6593e-05	1.96202e-06	-0.000166303	0.000159104	4.01679e-05	7.40308e-06	4.08828e-06	7.23606e-06	2.80862e-07	0.00113879	0.0105651	0.000192501	5.91248e-05	7.70404e-06	-1.04525	497
498	0.000349317	21.724	0.15977	0.000489181	0.000506487	4.08054e-05	2.29486e-05	-2.28113e-05	-0.000644941	0.0040351	0.00604773	0.000144584	-0.000165122	8.72432e-05	-0.000139864	0.000158495	3.79566e-05	8.22791e-06	7.2394e-06	6.27791e-06	0.000455075	0.00116958	0.00115039	0.000186774	6.48766e-05	1.24181e-05	-0.882448	498
499	0.000867989	14.43	0.393461	0.000799428	0.000660125	3.01624e-05	4.79916e-05	-2.64733e-05	-3.41738e-05	0.00247454	-0.0414903	-0.00223146	0.000379927	-3.45225e-05	6.85616e-05	0.00015879	2.88756e-05	6.69496e-06	4.32371e-06	6.33287e-06	6.90771e-06	0.000894767	0.00270598	0.000132062	4.72667e-05	4.9384e-06	0.431776	499
500	0.000238269	24.7888	0.42043	0.000168331	0.000160707	2.22285e-05	-1.21901e-05	1.58079e-05	-4.08414e-06	0.0174883	0.014217	0.000790631	-0.000258061	5.34011e-05	6.99373e-05	0.000158854	4.19659e-05	1.11575e-05	1.29584e-05	5.8304e-06	7.17355e-06	0.00147122	0.00141389	0.00018337	6.80715e-05	8.22597e-06	0.440261	500
501	0.000168477	22.2697	0.39167	0.000277001	0.000285525	-4.28182e-05	-2.9127e-05	1.4965e-05	-0.00031053	0.0231571	0.0250593	-0.000732767	-0.000248112	-3.73216e-05	-0.000108523	0.000158562	4.11417e-05	6.3253e-06	6.65309e-06	5.54891e-06	0.000137455	0.00322949	0.00337196	0.000140759	7.12216e-05	1.2982e-05	-0.68442	501
502	5.13027e-05	22.2002	0.265642	0.000110579	0.000346147	-1.41651e-05	-2.00724e-05	-2.18534e-06	-0.000186896	0.00423436	0.206102	-0.000266353	-0.000257801	4.7702e-05	-5.92764e-05	0.000159046	4.11044e-05	7.20144e-06	6.86746e-06	5.94817e-06	9.71551e-05	0.00315984	0.0273704	0.000124992	6.72325e-05	1.13459e-05	-0.3727	502
503	6.11402e-05	29.6631	0.518808	0.000131998	9.63279e-05	2.70235e-05	-3.48438e-05	2.07988e-05	-1.06659e-06	0.0165184	0.0206371	0.000648203	-0.000201992	4.83077e-05	-7.08577e-05	0.000158058	5.18919e-05	1.18399e-05	1.52972e-05	6.32253e-06	7.22469e-06	0.00184072	0.00130452	0.000206187	8.14759e-05	1.41671e-05	-0.448301	503
504	0.000103891	21.8834	0.314327	0.000231271	0.000302518	-1.72128e-05	-1.26232e-05	8.76761e-07	-0.000193311	0.00915636	0.196135	-0.0004037	-0.000171906	3.19215e-05	-0.00012738	0.000156792	3.96018e-05	7.19965e-06	6.34143e-06	6.3334e-06	9.6727e-05	0.00300915	0.0237017	0.000122722	6.63297e-05	1.10638e-05	-0.812415	504
505	0.000585683	22.0953	0.537944	0.000294783	0.00030572	-3.63841e-05	-2.88514e-05	1.43557e-05	-0.000279265	0.0300933	0.0277493	-0.000800247	-0.000309619	-3.85583e-05	0.000290901	0.000158853	4.21727e-05	6.31624e-06	6.57825e-06	5.49333e-06	0.000136819	0.00308355	0.00168755	0.000149662	6.94253e-05	1.30985e-05	1.83126	505
506	0.000135618	21.5279	0.389221	0.000110616	0.000377278	-5.45206e-05	-3.37251e-05	5.30046e-06	-0.000344026	0.0164672	0.0277005	-0.000489196	-0.000261405	3.19766e-05	2.50019e-05	0.000158454	4.01439e-05	6.53891e-06	7.20293e-06	5.69127e-06	0.000138846	0.00311881	0.00621556	0.000126936	6.71486e-05	1.11606e-05	0.157787	506
507	0.000252527	23.773	0.530665	0.000219833	0.000357015	-1.1357e-05	-6.01356e-06	2.01214e-06	-0.00585016	0.00339391	0.41853	-0.000300899	-0.000114001	6.51666e-05	3.26941e-05	0.000158193	4.37206e-05	1.07161e-05	5.88665e-06	7.70568e-06	0.0015385	0.00250264	0.0419338	0.000138989	6.45055e-05	9.79808e-06	0.206673	507
508	0.000196554	14.6724	0.410877	0.000343471	0.000456137	7.71734e-05	7.63184e-05	-3.41799e-05	-2.79756e-05	0.00614663	-0.0284693	-0.00137039	0.000439405	-6.22651e-06	-0.000146917	0.000158333	2.98931e-05	7.49621e-06	4.46652e-06	6.13967e-06	6.89703e-06	0.000951522	0.00242198	0.000127328	4.82615e-05	5.05974e-06	-0.927895	508
509	0.000132476	21.0391	0.227135	0.000206751	0.000357432	-1.95121e-05	-1.51506e-05	2.27423e-06	-0.000226693	0.00441205	0.00299345	-0.00034924	-0.000164585	6.11203e-05	-7.42755e-05	0.000158468	3.78213e-05	8.93619e-06	6.1211e-06	6.83637e-06	0.000129808	0.00290861	0.0456209	0.000122081	6.25815e-05	1.04497e-05	-0.468708	509
510	0.000351491	22.4757	0.389838	0.000311925	0.000166278	2.20422e-05	-3.7485e-08	1.35012e-05	-4.21336e-06	0.0182988	0.0128577	0.000762183	-0.00024476	3.33126e-05	3.95653e-05	0.000159053	3.82351e-05	1.07461e-05	1.24227e-05	6.04899e-06	7.16437e-06	0.00134802	0.00140447	0.000179144	6.23096e-05	5.97139e-06	0.248755	510
511	1.73538e-06	23.5167	0.363622	0.00012498	0.000327867	-1.13747e-05	-2.55108e-05	-3.40925e-06	-0.000168387	0.00545826	0.249374	-0.000227349	-0.000281306	4.15692e-05	-0.000123245	0.00015882	4.39187e-05	7.1921e-06	7.98572e-06	5.79654e-06	9.6635e-05	0.00323303	0.022051	0.000126306	7.31495e-05	1.15769e-05	-0.776001	511
512	0.000542998	22.6691	0.448643	0.000462874	0.000729256	-1.97983e-05	-2.01441e-06	-2.15909e-05	-0.0103532	-0.00254231	0.0588535	-0.0011247	-0.000398003	8.36054e-05	8.01238e-05	0.000158619	4.1688e-05	9.26007e-06	5.01732e-06	7.47508e-06	0.00193243	0.00232301	0.00659849	0.00014285	6.53347e-05	8.24614e-06	0.505133	512
513	0.000193943	21.7975	0.366395	0.000149632	0.000327816	-4.54098e-05	-3.01402e-05	1.34706e-05	-0.000315871	0.0191991	0.0239678	-0.000734273	-0.000229092	-1.52993e-05	4.43107e-05	0.000158873	4.00961e-05	6.46079e-06	6.5911e-06	5.47735e-06	0.00013852	0.00309915	0.0049252	0.000133203	6.89201e-05	1.23805e-05	0.278907	513
514	0.000610919	14.5882	0.412951	0.000808706	0.000704654	5.40396e-05	4.69582e-05	-1.64474e-05	-3.44641e-05	0.000312357	-0.039309	-0.00205975	0.000364391	-3.4666e-05	-0.000197787	0.000158204	2.86026e-05	7.06912e-06	4.28867e-06	6.33147e-06	6.91804e-06	0.000905933	0.00217523	0.000131558	4.68249e-05	4.89021e-06	-1.25021	514
515	0.000127242	21.2998	0.234741	0.000193654	0.000385571	-2.14445e-05	-1.39567e-05	1.96177e-06	-0.000229299	0.00257936	-0.0566937	-0.000346692	-0.000187648	6.76976e-05	-6.6412e-05	0.000158608	3.87288e-05	9.27828e-06	6.29507e-06	6.87289e-06	0.000129885	0.00288946	0.0554436	0.000122901	6.29008e-05	1.06673e-05	-0.418717	515
516	0.000364475	26.773	0.471935	0.000545306	8.23307e-05	1.93695e-05	-4.50402e-05	1.82898e-05	-2.44332e-06	0.0187069	0.0186385	0.000804057	-0.000189458	6.44047e-05	-0.000180831	0.000158105	4.55422e-05	1.11486e-05	1.4772e-05	6.05255e-06	7.21556e-06	0.00159085	0.00128074	0.000201187	7.26341e-05	1.2249e-05	-1.14374	516
517	0.000488041	21.8068	0.651134	0.000266958	0.000286005	2.47255e-05	1.53524e-05	-8.58633e-06	-3.05829e-07	0.00185854	0.399496	-0.00117697	0.000149296	6.10466e-05	0.000221083	0.000158839	4.14183e-05	7.53109e-06	4.49688e-06	6.86123e-06	2.80876e-07	0.00233062	0.02207	0.000178347	6.06357e-05	8.59912e-06	1.39187	517
518	0.000492668	21.5316	0.387484	0.000432296	0.000153196	1.02929e-05	3.53271e-08	9.64066e-06	-5.67824e-06	0.0191622	0.0107837	0.000787272	-0.000215653	3.07178e-05	6.03715e-05	0.000158808	3.73576e-05	1.05454e-05	1.17785e-05	5.97821e-06	7.16052e-06	0.00125083	0.00138813	0.000178403	6.06099e-05	5.88323e-06	0.380154	518
519	0.000156293	21.542	0.206509	0.000184358	0.000380968	-9.04753e-06	-8.1694e-06	2.26208e-06	-0.000216583	0.000304495	-0.16646	-0.000331379	-0.000182257	7.31635e-05	-2.80648e-05	0.000158339	3.8658e-05	8.64397e-06	6.5243e-06	6.80802e-06	0.000129583	0.00290955	0.0674439	0.000123281	6.45438e-05	1.14825e-05	-0.177245	519
520	0.000171277	21.2118	0.507597	0.000237561	0.000191134	1.05864e-05	2.32821e-06	3.22747e-06	-9.75821e-06	0.0110877	0.376381	-0.000222517	1.18315e-05	6.04491e-05	-6.62847e-05	0.000158213	4.10741e-05	8.44339e-06	5.48868e-06	6.99273e-06	1.09347e-05	0.0027137	0.054153	0.000141935	6.55176e-05	1.19504e-05	-0.418957	520
521	0.000165009	18.631	0.406964	0.000221464	0.000557978	-3.87525e-05	-2.68552e-05	-2.8168e-06	-0.000365604	0.00253894	0.0241787	-0.000641024	-0.000318543	8.82786e-05	-5.64551e-05	0.000154643	3.6328e-05	6.38175e-06	6.65658e-06	6.2804e-06	0.00014129	0.00275555	0.00182824	0.000139394	6.43847e-05	9.13e-06	-0.365067	521
522	0.000192452	19.4823	0.432909	0.000237968	0.00046462	-2.42947e-05	-2.41025e-05	-5.70255e-06	-0.000331059	0.0138779	0.0235861	-0.000649675	-0.000300063	6.19847e-05	-4.55164e-05	0.000158716	3.794e-05	6.03321e-06	6.28015e-06	5.44658e-06	0.0001378	0.0027318	0.00144806	0.000143064	6.52108e-05	9.73696e-06	-0.286778	522
523	0.000421293	19.2222	0.60078	0.000425518	0.000457081	-1.78228e-05	2.42458e-06	-3.28067e-06	-5.35346e-07	0.00695159	0.237785	-0.00285843	0.000367075	-3.17537e-06	-4.22503e-06	0.000158821	3.75248e-05	7.0008e-06	4.15381e-06	6.42986e-06	2.80207e-07	0.00114045	0.0175788	0.000186766	5.39357e-05	7.01952e-06	-0.0266025	523
524	0.000709468	16.3925	0.334262	0.000760375	0.000642527	-2.82748e-05	1.3542e-05	-1.96124e-05	-8.14421e-07	0.00502201	0.0079415	-0.00283101	0.000305064	-1.48798e-05	-5.09072e-05	0.000158361	3.1314e-05	6.58339e-06	3.88882e-06	6.7999e-06	2.80073e-07	0.000964516	0.00918	0.000163995	4.83709e-05	6.37429e-06	-0.321462	524
525	0.000130969	21.3876	0.327204	0.000243228	0.000258523	7.12076e-07	-2.54395e-06	6.13897e-06	-1.31928e-05	0.00961232	0.443039	-0.000368205	-8.29207e-05	2.41251e-05	-0.000112259	0.000158672	4.05932e-05	8.12811e-06	5.67791e-06	6.89384e-06	1.09088e-05	0.00278865	0.0780192	0.000141281	6.61062e-05	1.41067e-05	-0.70749	525
526	3.74674e-05	23.9519	0.419814	0.000146017	0.000207888	2.3463e-05	1.73518e-05	1.89964e-05	-2.21834e-06	0.0175164	0.0166257	0.000704554	-0.000354479	3.30904e-05	-0.000108549	0.00015863	4.01485e-05	1.10664e-05	1.52821e-05	6.04888e-06	7.16552e-06	0.00143086	0.0013955	0.000171633	6.50442e-05	6.0733e-06	-0.684291	526
527	0.000379742	19.8725	0.311561	0.000615668	0.000726738	2.23e-05	2.23828e-05	-3.92128e-05	-0.00664086	0.0035126	0.0122883	-0.00143907	-0.000255213	6.71672e-05	-0.000235926	0.000158812	3.67513e-05	7.21762e-06	4.43528e-06	6.50249e-06	0.00214961	0.00109538	0.00126571	0.000207333	5.75805e-05	8.49181e-06	-1.48557	527
528	0.000347535	21.459	0.391727	0.000543829	0.000633667	-1.73224e-05	-3.12579e-05	-3.27366e-05	-0.0031833	0.0166695	0.0152057	-0.00103645	-0.000458593	5.7163e-05	-0.000196295	0.000158619	4.00582e-05	6.13631e-06	6.19212e-06	5.63446e-06	0.000746092	0.00243927	0.0011015	0.000179641	6.71071e-05	9.90737e-06	-1.23752	528
529	0.000415711	22.4994	0.556559	0.000359049	0.000338553	-2.87906e-05	-2.89352e-05	2.77695e-06	-0.000303978	0.0290291	0.0195509	-0.00102053	-0.000250381	-4.07027e-05	5.66619e-05	0.000158658	4.25889e-05	6.26207e-06	6.47223e-06	5.39562e-06	0.000137215	0.00303575	0.00118856	0.000155295	7.2066e-05	1.25433e-05	0.357132	529
530	5.49467e-05	23.3343	0.280462	0.000148943	0.00021562	9.98587e-06	-8.33803e-07	6.64118e-06	-2.38329e-07	0.0144455	0.503981	-0.000271687	-9.00731e-05	1.87039e-05	-9.39967e-05	0.000157999	4.37364e-05	7.90389e-06	5.75112e-06	7.03681e-06	2.81656e-07	0.0029459	0.0869099	0.0001474	7.18517e-05	1.49157e-05	-0.594922	530
531	8.42056e-05	21.8682	0.575461	0.000202995	0.00015574	2.17813e-05	6.74667e-06	6.65587e-06	-2.75189e-07	0.0100828	0.404061	-0.000156642	5.03427e-05	6.89845e-05	-0.000118789	0.000158981	4.17773e-05	7.78854e-06	5.28462e-06	6.65118e-06	2.81299e-07	0.0028481	0.0468475	0.000147713	6.77995e-05	1.21303e-05	-0.747188	531
532	0.000754029	20.6687	0.392064	0.000555558	0.000605977	2.78207e-05	1.13717e-07	-4.14195e-05	-0.00163334	0.00664658	0.015171	-0.000671969	-0.000335175	0.000148192	0.00019847	0.00015843	3.7085e-05	6.98643e-06	5.43352e-06	6.19719e-06	0.000728939	0.00139828	0.00112259	0.00019178	6.32694e-05	9.88709e-06	1.25273	532
533	0.000514417	22.0052	0.501225	0.000276128	0.000291289	-3.64124e-05	-2.74421e-05	1.62532e-05	-0.00027422	0.0298508	0.0294331	-0.000753443	-0.000302295	-3.91305e-05	0.000238288	0.000158857	4.16072e-05	6.31079e-06	6.57812e-06	5.49789e-06	0.000136966	0.00311215	0.00199775	0.000148192	6.99721e-05	1.31289e-05	1.50002	533
534	0.000414774	27.2813	0.411193	0.000368174	3.45651e-05	3.70495e-06	-4.76616e-05	2.48647e-06	2.1265e-05	0.0168709	0.0191744	0.000778521	-4.92602e-05	6.71304e-05	4.65999e-05	0.000158661	4.47836e-05	1.14952e-05	1.48146e-05	6.0197e-06	0.000423741	0.0017334	0.00117922	0.000177332	6.99274e-05	1.30992e-05	0.293706	534
535	0.000179148	22.4173	0.40905	0.000212429	0.000419072	-4.29503e-05	-2.61981e-05	-5.84105e-07	-0.00305729	0.00625733	0.185203	-0.000370628	-0.000211165	6.29817e-05	-3.3281e-05	0.000159009	4.08395e-05	1.04541e-05	5.99182e-06	7.1994e-06	0.00122687	0.00262287	0.0443244	0.000129045	6.10016e-05	9.61184e-06	-0.209303	535
536	0.000420988	16.7183	0.305942	0.000661119	0.000596877	5.34436e-05	5.47197e-05	-1.94375e-05	-0.000276387	0.00427795	-0.0173826	-0.00053866	7.21212e-05	-5.21632e-07	-0.000240131	0.00015878	3.06807e-05	8.87937e-06	4.80446e-06	6.34454e-06	9.01688e-05	0.00104273	0.00143312	0.000156637	5.33447e-05	5.47476e-06	-1.51235	536
537	0.000814084	14.7731	0.376105	0.000638352	0.000607888	-1.77431e-06	3.77305e-05	-3.38992e-05	-7.40007e-07	0.0070499	-0.06242	-0.0027307	0.000369826	-2.22001e-05	0.000175732	0.000158804	3.01197e-05	6.00624e-06	3.96354e-06	6.72454e-06	2.79349e-07	0.00100388	0.00774752	0.000123097	4.83289e-05	5.00585e-06	1.1066	537
538	0.000919275	18.1564	0.278118	0.000722387	0.000698556	-3.18098e-05	1.58166e-05	-3.03056e-05	-0.00085738	0.00437934	-0.00839052	-0.00238536	0.000164133	-8.15125e-06	0.000196889	0.000159024	3.34662e-05	6.90826e-06	4.17154e-06	7.04186e-06	0.00122826	0.000978214	0.00268456	0.000218596	5.16223e-05	7.11633e-06	1.23811	538
539	0.000719927	22.9768	0.359007	0.000482881	0.000595147	3.18706e-06	-3.20175e-05	-3.26011e-05	-0.00257206	0.0101495	0.0155508	-0.00101998	-0.000349294	7.40759e-05	0.000237046	0.000158687	4.12897e-05	6.50427e-06	6.05835e-06	5.981e-06	0.000715381	0.00196894	0.00108228	0.000192234	6.87983e-05	1.07959e-05	1.4938	539
540	0.000195074	21.5398	0.492381	0.000232388	0.000256562	-1.87477e-05	-7.69447e-06	1.07781e-05	-0.00042003	0.0093761	0.358544	-0.000240415	-3.2884e-05	6.42499e-05	-3.73138e-05	0.000155526	4.13486e-05	9.93576e-06	5.89099e-06	7.45962e-06	0.000209131	0.00263936	0.0514225	0.000138809	6.39789e-05	1.14781e-05	-0.23992	540
541	0.000463089	20.034	0.368135	0.000598269	0.000732392	-3.40509e-06	1.54231e-05	-3.60384e-05	-0.00839309	0.0146666	0.0161166	-0.00104455	-0.00054411	6.29201e-05	-0.000135179	0.000158856	3.73707e-05	6.9661e-06	4.54694e-06	6.32578e-06	0.00224421	0.00151571	0.00121895	0.000199375	5.96728e-05	9.078e-06	-0.850954	541
542	0.000476829	19.2338	0.363604	0.000360274	0.000290897	4.70707e-05	3.64872e-05	1.71691e-05	-5.8422e-06	0.0181774	0.0101956	0.000272629	-0.000294134	3.17829e-05	0.000116554	0.00015909	3.42028e-05	1.00694e-05	1.21555e-05	6.01788e-06	7.1265e-06	0.00116019	0.00138461	0.000129194	5.55605e-05	5.44799e-06	0.732631	542
543	0.000107383	20.6624	0.422441	0.000285632	0.000440911	-5.14711e-05	-2.89968e-05	-5.97413e-07	-0.000343955	0.0122903	0.048521	-0.000414924	-0.000331333	5.70499e-05	-0.000178249	0.00015876	3.86718e-05	6.67101e-06	6.79641e-06	5.77575e-06	0.000140824	0.00304264	0.0087709	0.000124441	6.50088e-05	9.95182e-06	-1.12276	543
544	0.000194075	21.8788	0.202631	0.00021402	0.000375747	-3.04454e-06	-5.09115e-06	2.06553e-06	-0.00020478	0.000283547	-0.219937	-0.000331287	-0.000183315	7.38485e-05	-1.99451e-05	0.000158765	3.92436e-05	8.30628e-06	6.53143e-06	6.76871e-06	0.000129119	0.00293444	0.0697668	0.000123701	6.55238e-05	1.1773e-05	-0.125627	544
545	0.000172982	22.2503	0.431349	0.000199096	0.000424174	-3.44488e-05	-1.95852e-05	-6.10777e-06	-0.00272752	0.00609606	0.141006	-0.000413364	-0.000221119	7.00673e-05	-2.61141e-05	0.000158171	4.0327e-05	9.75074e-06	5.76067e-06	6.97756e-06	0.0012201	0.00266156	0.0257378	0.000123733	6.00392e-05	9.08743e-06	-0.1651	545
546	0.000205629	21.682	0.52792	0.000306189	0.00022605	-1.20078e-05	-5.88932e-06	9.53895e-06	-0.000394504	0.00884795	0.391856	-0.000182617	3.25126e-06	6.9994e-05	-0.00010056	0.000155943	4.1772e-05	9.69709e-06	5.79934e-06	7.38514e-06	0.000209138	0.00268734	0.048686	0.000140263	6.48377e-05	1.12344e-05	-0.644855	546
547	0.000417323	21.2159	0.642273	0.000281695	0.000233784	9.93452e-06	1.63744e-05	1.23159e-05	-2.90927e-07	0.0166234	0.324161	-0.0014267	0.00023447	4.00568e-05	0.000135628	0.000158746	4.01416e-05	7.36583e-06	4.42611e-06	6.7764e-06	2.80778e-07	0.00206037	0.0217119	0.000178152	5.88753e-05	7.86934e-06	0.854371	547
548	0.000281781	22.2176	0.39391	0.000451804	0.000621795	-1.57943e-05	-3.2433e-05	-2.64009e-05	-0.00175796	0.0139607	0.016082	-0.0012621	-0.00042734	3.33072e-05	-0.000170023	0.00015894	4.07963e-05	6.08769e-06	6.06387e-06	5.36605e-06	0.000555312	0.00259326	0.00111068	0.000179587	6.97223e-05	1.03428e-05	-1.06973	548
549	0.000100202	22.793	0.688411	0.000197755	0.000118074	3.22322e-05	1.54177e-05	4.31982e-06	-2.30328e-07	0.00595193	0.486017	-9.6642e-05	0.000101562	6.95484e-05	-9.75527e-05	0.000158889	4.27862e-05	7.4696e-06	5.04562e-06	6.71774e-06	2.80866e-07	0.00280069	0.0407901	0.00016211	6.95482e-05	1.1312e-05	-0.613969	549
550	0.000306311	22.3886	0.544191	0.000393222	0.000386159	-2.45915e-05	-2.37272e-05	-9.50757e-07	-0.000309558	0.0277242	0.0191276	-0.00111079	-0.000311006	-4.6044e-05	-8.69113e-05	0.00015846	4.17789e-05	6.23578e-06	6.30084e-06	5.34638e-06	0.000137299	0.00302297	0.00116571	0.000155383	7.23289e-05	1.24023e-05	-0.548475	550
551	0.000299438	21.9541	0.693219	0.000269277	0.000219813	3.92825e-05	2.2697e-05	-6.91103e-06	-2.44295e-07	-0.00209258	0.456663	-0.000751727	0.000135968	7.45553e-05	3.0161e-05	0.000158624	4.10393e-05	7.30204e-06	4.74599e-06	6.77746e-06	2.80726e-07	0.00256076	0.0297755	0.000170553	6.23211e-05	9.76848e-06	0.190142	551
552	0.00100604	14.114	0.39998	0.000728672	0.000581693	2.47511e-05	5.16133e-05	-4.07356e-05	-3.32131e-05	0.00377324	-0.038017	-0.00220906	0.000457573	-3.05941e-05	0.000277363	0.000158675	2.91542e-05	6.36964e-06	4.31394e-06	6.13063e-06	6.90647e-06	0.000909244	0.00316346	0.00013059	4.78883e-05	4.95918e-06	1.74799	552
553	0.000350375	23.7951	0.199183	0.000444763	0.000334316	3.81736e-05	-7.24334e-06	-1.4326e-05	-0.000116947	0.0126172	0.00838976	0.000349533	-0.000137085	4.07733e-05	-9.43889e-05	0.000158363	4.00857e-05	9.34106e-06	1.06605e-05	6.07753e-06	0.000455035	0.00145955	0.00113731	0.000183326	6.57556e-05	1.40076e-05	-0.596027	553
554	0.000516323	19.4541	0.386527	0.000373769	0.000322848	4.46464e-05	3.49291e-05	1.48613e-05	-5.48237e-06	0.0180401	0.0109442	0.000341022	-0.000382377	2.831e-05	0.000142554	0.000159159	3.43484e-05	1.01199e-05	1.22849e-05	6.03165e-06	7.1264e-06	0.00116301	0.00137064	0.000128968	5.67433e-05	5.54715e-06	0.89567	554
555	0.000434041	21.8152	0.217562	0.000513611	0.000571012	5.14795e-05	5.24953e-05	-2.49067e-05	-0.00250138	0.00163147	-0.00103606	0.000405097	-7.85273e-05	6.75883e-05	-7.95698e-05	0.000158933	3.82347e-05	7.9362e-06	4.86633e-06	6.69877e-06	0.00162267	0.00100076	0.00131138	0.000199779	6.54228e-05	1.07391e-05	-0.500649	555
556	0.000540017	22.5528	0.309276	0.000448774	0.000292914	2.65642e-05	-3.63219e-05	-2.43882e-05	-0.000125213	0.0115104	0.0129537	-1.08166e-05	-7.01443e-05	6.76137e-05	9.12429e-05	0.000159042	3.7763e-05	8.15437e-06	8.5513e-06	6.05056e-06	0.000440749	0.00179862	0.00107993	0.000178968	6.42907e-05	1.4404e-05	0.573703	556
557	1.93687e-05	22.4291	0.298132	0.000148486	0.000336071	-1.29768e-05	-2.13848e-05	-2.52638e-06	-0.000176738	0.00507296	0.228895	-0.000234513	-0.000264858	4.74902e-05	-0.000129117	0.000158928	4.18474e-05	7.23746e-06	7.00974e-06	5.92306e-06	9.71161e-05	0.00319896	0.0255234	0.000125882	6.84266e-05	1.1428e-05	-0.812425	557
558	0.000146898	22.029	0.211873	0.000119587	0.000370239	-1.36533e-05	-1.01902e-05	3.74705e-06	-0.000216878	0.000669937	-0.0408518	-0.000280771	-0.000166324	7.94935e-05	2.73109e-05	0.000158478	4.03006e-05	9.07613e-06	6.54129e-06	6.87165e-06	0.000129568	0.00292266	0.0884854	0.000129896	6.60051e-05	1.26549e-05	0.172332	558
559	0.000677258	15.1343	0.326982	0.000797067	0.000633712	5.53287e-05	5.11622e-05	-2.80685e-05	-3.12992e-05	-0.000221962	-0.0226551	-0.000763059	0.00028004	-1.68752e-06	-0.000119809	0.000158168	2.88457e-05	7.32244e-06	4.21961e-06	6.50707e-06	6.94127e-06	0.000921668	0.00150533	0.000157633	4.878e-05	5.22428e-06	-0.757477	559
560	0.000215116	22.2619	0.176264	0.000142194	0.00033227	-9.80579e-06	-9.79692e-06	5.06149e-06	-0.000184679	0.00432476	-0.0737822	-0.000264132	-0.000170967	6.38382e-05	7.29227e-05	0.000158939	4.05289e-05	7.59237e-06	6.36923e-06	6.78729e-06	0.000100081	0.00301557	0.0474452	0.000124885	6.76558e-05	1.14188e-05	0.458809	560
561	0.00093525	14.6259	0.335855	0.000838248	0.000678201	1.73334e-05	4.30928e-05	-1.10297e-05	-3.58073e-05	0.00267593	-0.0462207	-0.00224334	0.000345797	-2.96629e-05	9.70021e-05	0.000158669	2.91723e-05	6.3028e-06	4.23908e-06	6.58178e-06	6.92245e-06	0.000885651	0.00305358	0.000141364	4.7331e-05	4.82908e-06	0.611349	561
562	0.000146151	22.4586	0.417075	0.000165441	0.000216774	1.84237e-05	5.17791e-06	7.12342e-06	-2.28189e-07	0.0134165	0.4091	-0.000230997	-9.36329e-05	3.72264e-05	-1.92903e-05	0.000158426	4.24155e-05	7.85427e-06	5.42499e-06	6.70223e-06	2.81388e-07	0.00295973	0.0642364	0.0001471	6.95874e-05	1.30885e-05	-0.121762	562
563	0.000385679	16.7463	0.353199	0.000299563	0.000223783	5.45367e-05	0.000109534	8.58755e-08	-1.58608e-05	0.0145183	-0.00356762	-0.000367473	0.00026689	2.65867e-05	8.61163e-05	0.000158448	3.24424e-05	9.50957e-06	5.63397e-06	6.00132e-06	5.00481e-06	0.00107831	0.00174923	0.000122443	5.00374e-05	5.04328e-06	0.543499	563
564	0.000934337	18.53	0.277081	0.000744059	0.00070146	-3.05002e-05	1.69749e-05	-2.9704e-05	0.000886755	0.00452801	-0.00335871	-0.00232788	9.21328e-05	-2.58723e-06	0.000190279	0.000158881	3.4113e-05	6.99459e-06	4.20482e-06	7.01996e-06	0.00130786	0.000989908	0.00245414	0.000218089	5.29031e-05	7.18731e-06	1.19762	564
565	8.48519e-05	23.1684	0.300698	0.000180005	0.000230478	1.07757e-05	5.22263e-07	6.06778e-06	-2.40334e-07	0.0132109	0.485826	-0.000314174	-9.8974e-05	1.70185e-05	-9.51533e-05	0.000158946	4.35222e-05	7.85291e-06	5.66143e-06	6.94065e-06	2.81558e-07	0.00291849	0.0834829	0.000146373	7.19747e-05	1.46757e-05	-0.598652	565
566	0.000123643	21.1171	0.246171	0.00020392	0.000337118	-1.62688e-05	-1.47708e-05	2.01559e-06	-0.000208289	0.00786831	0.132744	-0.000410998	-0.000191212	4.21338e-05	-8.02766e-05	0.00015844	3.82016e-05	7.74748e-06	5.86324e-06	6.73352e-06	9.72336e-05	0.00294865	0.0303805	0.000122633	6.34085e-05	1.06875e-05	-0.506668	566
567	0.000440669	20.0233	0.632184	0.000313474	0.000420112	-1.14266e-05	5.18814e-06	6.28896e-06	-4.671e-07	0.0114997	0.230672	-0.00271034	0.000332294	3.16908e-06	0.000127194	0.000158642	3.87649e-05	7.26341e-06	4.18842e-06	6.53633e-06	2.8033e-07	0.00134537	0.0185865	0.000185402	5.62725e-05	7.19872e-06	0.801768	567
568	0.000492363	22.6232	0.626277	0.000548418	0.000429392	1.15332e-05	2.00822e-07	-1.28556e-06	-4.29883e-07	0.000467094	0.347044	-0.00183171	0.000141088	2.97506e-05	-5.60552e-05	0.000158758	4.34022e-05	7.74511e-06	4.2874e-06	7.23299e-06	2.81057e-07	0.00198135	0.01673	0.000194399	6.41907e-05	8.12307e-06	-0.353085	568
569	0.000447943	20.3187	0.383981	0.000615764	0.000684344	-2.38263e-05	2.29371e-06	-3.33843e-05	-0.00812593	0.0152975	0.0166425	-0.000604243	-0.000545385	7.89438e-05	-0.000167821	0.0001574	3.82773e-05	6.66706e-06	5.78844e-06	6.17212e-06	0.00227084	0.0020624	0.00122849	0.000179209	6.29017e-05	9.31268e-06	-1.06621	569
570	0.00050922	21.8376	0.487005	0.000283928	0.000329516	-3.24124e-05	-2.90398e-05	1.2825e-05	-0.000277094	0.0293825	0.0282485	-0.00072529	-0.000316393	-1.13651e-05	0.000225292	0.000158552	4.20654e-05	6.26247e-06	6.52604e-06	5.50914e-06	0.000136822	0.00303761	0.00186602	0.000146815	6.9639e-05	1.21857e-05	1.42093	570
571	0.000347736	20.4897	0.329961	0.000605946	0.000688025	2.71488e-05	2.13954e-05	-3.54178e-05	-0.00322348	0.00269377	0.012261	-0.000927545	-0.000309923	0.000109351	-0.00025821	0.000158457	3.76405e-05	6.98336e-06	4.40976e-06	6.52097e-06	0.00133888	0.00107704	0.00120056	0.000203125	6.05218e-05	9.16041e-06	-1.62953	571
572	0.000124664	19.9001	0.42649	0.000398217	0.000494591	-5.50304e-05	-2.4531e-05	-6.27165e-06	-0.00037231	0.0061788	0.0358164	-0.00040576	-0.000320793	8.313e-05	-0.000273553	0.000158907	3.79055e-05	6.6886e-06	6.29552e-06	6.17267e-06	0.000141387	0.00290962	0.00568475	0.000126246	6.47811e-05	9.12394e-06	-1.72147	572
573	0.000640018	20.87	0.321241	0.000613689	0.000589588	3.50842e-05	2.08173e-05	-3.73394e-05	-0.00181116	0.00300288	0.0131747	-0.000378695	-0.000285234	0.000148341	2.63293e-05	0.000157799	3.72201e-05	7.26521e-06	5.55954e-06	6.22278e-06	0.000731554	0.00120645	0.00112576	0.000186069	6.23415e-05	1.03351e-05	0.166854	573
574	0.000673118	20.1575	0.389279	0.000556727	0.000721307	-2.28537e-05	1.28282e-05	-3.2252e-05	-0.0118033	0.0162337	0.0171363	-0.000922845	-0.000519693	4.93751e-05	0.000116392	0.000158896	3.81953e-05	7.30465e-06	4.56398e-06	6.38173e-06	0.0022073	0.00182783	0.00144735	0.000179901	6.23563e-05	8.48331e-06	0.732504	574
575	4.0089e-05	23.1711	0.419048	0.000294663	0.00019925	2.00014e-05	1.76867e-05	1.60631e-05	-2.73553e-06	0.0181671	0.016304	0.000722248	-0.000345278	3.18734e-05	-0.000254574	0.000158228	3.90995e-05	1.09987e-05	1.52414e-05	6.15756e-06	7.14826e-06	0.00136723	0.00137181	0.000163578	6.29821e-05	5.97335e-06	-1.6089	575
576	0.000236497	28.2858	0.500803	0.000312588	0.000161308	3.04441e-05	-2.9268e-05	2.12e-05	-2.40297e-06	0.0162772	0.0187577	0.000754743	-0.000292854	6.38081e-05	-7.6091e-05	0.000158113	4.86637e-05	1.15895e-05	1.48975e-05	6.15494e-06	7.20803e-06	0.00168827	0.00131727	0.000205146	7.82112e-05	1.24826e-05	-0.481245	576
577	0.000332316	22.6168	0.593104	0.000212787	0.000303221	-3.56905e-05	-3.06969e-05	9.34852e-06	-0.000299037	0.0308042	0.0214008	-0.00096378	-0.00026474	-5.44315e-05	0.000119529	0.000159065	4.28473e-05	6.2921e-06	6.67877e-06	5.5582e-06	0.000136631	0.00312953	0.00125025	0.000155139	7.06021e-05	1.33159e-05	0.751451	577
578	0.000290883	22.073	0.193904	0.000434748	0.000567759	4.23472e-05	4.55928e-05	-2.61185e-05	-0.002616	0.00114232	0.00325184	0.000331862	-0.000155015	9.17454e-05	-0.000143865	0.000158311	3.82462e-05	8.04093e-06	5.26578e-06	6.48684e-06	0.00133384	0.00103534	0.00121981	0.000193258	6.57454e-05	1.14184e-05	-0.908749	578
579	0.000132705	20.3253	0.424718	0.000146865	0.000370537	-3.77457e-05	-2.26092e-05	3.38293e-06	-0.000286703	0.0116845	0.131301	-0.00038745	-0.000224703	5.71776e-05	-1.41602e-05	0.000159031	3.79808e-05	7.87395e-06	5.80917e-06	6.73841e-06	0.000142152	0.00286456	0.0212966	0.000122322	6.03623e-05	9.47427e-06	-0.0890404	579
580	0.000335012	22.9376	0.496271	0.000181514	0.000440106	-4.58841e-06	-2.74477e-06	-2.49885e-05	-0.00782574	-0.00499192	0.188619	-0.000354359	-0.000114667	0.000103623	0.000153498	0.000158987	4.23588e-05	1.08817e-05	5.77529e-06	7.49554e-06	0.00170779	0.00237375	0.0185159	0.000137006	6.24662e-05	8.46007e-06	0.965478	580
581	8.52142e-05	23.1412	0.406481	0.000113159	0.000285473	-2.3714e-05	-1.72376e-05	-7.48636e-09	-0.000209944	0.00874159	0.180076	-0.000432944	-0.000136357	3.0169e-05	-2.79446e-05	0.000158475	4.15831e-05	6.8753e-06	6.84674e-06	5.66088e-06	9.69152e-05	0.00310734	0.0163722	0.000122793	7.32628e-05	1.14637e-05	-0.176334	581
582	0.00028889	21.3559	0.64856	0.000251714	0.00020551	1.29672e-05	2.02602e-05	1.25079e-05	-2.63357e-07	0.0165629	0.335919	-0.00133588	0.000245643	4.2559e-05	3.71753e-05	0.00015857	4.03571e-05	7.4061e-06	4.52894e-06	6.813e-06	2.80845e-07	0.00214559	0.0231363	0.000177647	5.89033e-05	8.10576e-06	0.234441	582
583	0.000103443	21.9738	0.39403	0.000198183	0.000223118	1.57983e-05	3.58118e-06	6.04767e-06	-2.5176e-07	0.0123212	0.405976	-0.000251358	-8.19928e-05	3.71159e-05	-9.47405e-05	0.000159111	4.16426e-05	7.82371e-06	5.45932e-06	6.72844e-06	2.81358e-07	0.0029019	0.0685731	0.000144716	6.80174e-05	1.30723e-05	-0.595437	583
584	0.000551304	15.0304	0.395872	0.000535894	0.000596881	-6.09037e-06	3.55144e-05	-2.84126e-05	-7.00826e-07	0.00847312	-0.0733326	-0.00290542	0.000375714	-1.80855e-05	1.54106e-05	0.000158831	3.03962e-05	6.00878e-06	3.89592e-06	6.78372e-06	2.79353e-07	0.00104666	0.0102386	0.000123067	4.83799e-05	5.03398e-06	0.0970254	584
585	0.000470271	14.8615	0.439794	0.000753067	0.000728558	7.39179e-05	4.93674e-05	-1.56807e-05	-3.51801e-05	-0.00105391	-0.0385821	-0.00202485	0.000355054	-3.12721e-05	-0.000282796	0.000158839	2.89376e-05	7.73761e-06	4.2946e-06	6.1029e-06	6.90436e-06	0.000941525	0.0019364	0.000130686	4.66072e-05	4.91139e-06	-1.7804	585
586	0.000259144	15.7971	0.37489	0.000260107	0.000337794	9.98158e-05	0.00010176	-1.20544e-05	-1.92612e-05	0.00958016	-0.0117621	-0.000605579	0.000333233	1.89726e-05	-9.63002e-07	0.000158552	3.10918e-05	8.82307e-06	4.84442e-06	6.05583e-06	5.0542e-06	0.00101718	0.00199454	0.000123122	4.85785e-05	5.02488e-06	-0.00607374	586
587	0.000872173	19.6844	0.397057	0.000549671	0.000735423	-1.84488e-05	1.22121e-05	-3.03711e-05	-0.00994989	0.0141195	0.0149567	-0.0013404	-0.00040962	3.44317e-05	0.000322502	0.000158481	3.69105e-05	7.53202e-06	4.31586e-06	6.54597e-06	0.00218416	0.00146625	0.00168898	0.000182701	5.93764e-05	8.09238e-06	2.03496	587
588	0.000913468	17.9531	0.237408	0.00059227	0.00058556	3.42596e-05	3.87541e-05	-4.38303e-05	0.00231525	0.000444822	-0.00488346	-0.000689907	0.000129564	4.35912e-05	0.000321199	0.000158393	3.19546e-05	7.13281e-06	4.48565e-06	6.74276e-06	0.0013053	0.000930117	0.00137196	0.000192272	5.54703e-05	7.20167e-06	2.02787	588
589	5.62019e-05	23.0193	0.268702	0.000177015	0.000233408	8.28844e-06	-1.44168e-06	5.41597e-06	-2.53506e-07	0.0128972	0.495439	-0.000323603	-9.57965e-05	1.60362e-05	-0.000120813	0.00015897	4.31969e-05	7.83783e-06	5.76231e-06	6.99378e-06	2.81585e-07	0.00291025	0.0878881	0.000145195	7.10911e-05	1.49211e-05	-0.759971	589
590	0.000135553	20.6026	0.373296	0.00027482	0.00036511	-3.88454e-05	-2.26152e-05	3.89669e-06	-0.000241558	0.0108017	0.118993	-0.000365112	-0.000208024	5.67687e-05	-0.000139267	0.000158495	3.84056e-05	8.72483e-06	5.84654e-06	6.82204e-06	9.79361e-05	0.00283202	0.0297639	0.000121331	5.98084e-05	9.58706e-06	-0.878683	590
591	0.000462313	22.5884	0.575887	0.000399096	0.000314992	-3.18711e-05	-3.11461e-05	7.41897e-06	-0.000300551	0.0304909	0.0205236	-0.000955882	-0.000251856	-4.22053e-05	6.32168e-05	0.000158401	4.30137e-05	6.27496e-06	6.59616e-06	5.4968e-06	0.000136563	0.00308816	0.00122296	0.000155009	7.12116e-05	1.27986e-05	0.399093	591
592	0.000553577	20.0378	0.383494	0.000435923	0.000697696	-3.08575e-05	4.37781e-06	-2.63573e-05	-0.00920053	0.0126832	0.0175847	-0.000667969	-0.000515065	7.62999e-05	0.000117653	0.000158319	3.78734e-05	7.10984e-06	5.04884e-06	6.38028e-06	0.00223947	0.00206033	0.00141672	0.000171756	6.26971e-05	8.8536e-06	0.74314	592
593	1.42267e-05	25.4041	0.443844	8.45553e-05	0.000198415	2.85861e-05	1.6202e-07	2.08145e-05	-1.69217e-06	0.017268	0.0165112	0.000770953	-0.000354991	3.58605e-05	-7.03287e-05	0.000158348	4.31323e-05	1.13582e-05	1.37254e-05	6.06992e-06	7.17456e-06	0.00150601	0.00142334	0.000180458	6.96329e-05	6.23332e-06	-0.444141	593
594	0.000291853	22.9689	0.147016	0.000527363	0.000450094	4.27757e-05	8.85632e-06	-2.07271e-05	-0.000519724	0.00756675	0.00321422	0.000488438	-0.000152286	4.63137e-05	-0.000235509	0.00015304	3.95912e-05	8.91915e-06	9.67452e-06	6.24761e-06	0.000455619	0.00128387	0.00117564	0.000189441	6.61868e-05	1.32114e-05	-1.53887	594
595	0.000630337	22.0397	0.456766	0.000545362	0.00073018	-3.03775e-05	-1.02307e-06	-6.30452e-07	-0.00515208	0.00946964	0.0201619	-0.00202981	-0.000196603	3.65008e-05	8.49753e-05	0.000158886	4.08203e-05	8.38731e-06	4.27e-06	7.13953e-06	0.001294	0.00157655	0.00551214	0.000174013	6.20281e-05	8.00653e-06	0.53482	595
596	0.000160395	19.8028	0.409364	0.000527853	0.000477396	-5.03279e-05	-2.56441e-05	-6.04429e-06	-0.000345908	0.00833883	0.0272615	-0.000469081	-0.000300382	7.74739e-05	-0.000367458	0.000157942	3.84499e-05	6.38446e-06	6.75889e-06	5.63178e-06	0.000139366	0.00293419	0.00313603	0.000130324	6.52671e-05	9.25259e-06	-2.32654	596
597	7.99215e-05	22.9038	0.290491	0.000180112	0.000238863	9.30125e-06	3.17716e-08	5.20945e-06	-2.53856e-07	0.0120039	0.481058	-0.000336948	-9.66669e-05	1.56941e-05	-0.00010019	0.000158967	4.29582e-05	7.85332e-06	5.66412e-06	6.97873e-06	2.81578e-07	0.00288774	0.0831773	0.000145359	7.10587e-05	1.49315e-05	-0.630258	597
598	2.40721e-06	22.8022	0.339596	0.000225629	0.000320437	-1.00113e-05	-2.57488e-05	-2.86389e-06	-0.000158612	0.00663805	0.249562	-0.000200484	-0.000271119	4.88618e-05	-0.000223222	0.000156554	4.3007e-05	7.33431e-06	8.36891e-06	5.90003e-06	9.72901e-05	0.00325591	0.0233717	0.00012791	7.03609e-05	1.15068e-05	-1.42584	598
599	3.93088e-07	24.344	0.435736	7.38037e-05	0.00030281	-1.5067e-05	-2.40419e-05	-1.96605e-06	-0.000194169	0.0034623	0.211137	-0.000405949	-0.000229237	6.53363e-06	-7.34106e-05	0.000158648	4.43758e-05	7.00178e-06	7.94844e-06	5.68037e-06	9.6522e-05	0.0032425	0.01657	0.00012662	7.55506e-05	1.25887e-05	-0.462728	599
600	0.000425434	21.6049	0.453003	0.000314919	0.00065809	-2.35629e-05	-1.26041e-05	-2.68985e-05	-0.00736521	-0.00762368	0.0431699	-0.000930375	-0.0002855	9.92756e-05	0.000110515	0.000158996	3.93015e-05	9.00255e-06	5.29395e-06	7.20149e-06	0.00207233	0.00239958	0.00508852	0.000133884	6.52374e-05	8.33148e-06	0.695082	600
601	0.000846623	15.9641	0.343241	0.000743235	0.000616485	-2.39414e-05	1.69713e-05	-2.72435e-05	-8.18999e-07	0.00427937	-0.00221683	-0.00277247	0.000367511	-1.36922e-05	0.000103388	0.000158995	3.05498e-05	6.33251e-06	3.85125e-06	6.78949e-06	2.79704e-07	0.000983022	0.0102259	0.000138792	4.84066e-05	6.13356e-06	0.650263	601
602	7.23174e-05	22.9	0.275904	0.000193818	0.000243867	7.62922e-06	-7.70089e-07	5.21471e-06	-2.56162e-07	0.0123108	0.481526	-0.000349476	-0.000105808	1.38573e-05	-0.0001215	0.000158945	4.29746e-05	7.82149e-06	5.70702e-06	6.96676e-06	2.81552e-07	0.00287983	0.0855248	0.000144776	7.09521e-05	1.48924e-05	-0.764416	602
603	0.000304035	28.7045	0.488319	0.000175796	4.17186e-05	9.74634e-06	-3.94224e-05	1.00253e-05	-4.10861e-05	0.0164024	0.0218276	0.000608584	-9.31261e-05	5.45094e-05	0.000128239	0.000152696	4.7635e-05	1.16802e-05	1.45192e-05	6.04527e-06	7.78615e-05	0.00194381	0.00116478	0.000180625	7.48776e-05	1.50416e-05	0.839835	603
604	0.00133513	14.2411	0.378308	0.000920335	0.000613484	2.0769e-05	4.8411e-05	-3.63677e-05	-3.35892e-05	0.0034586	-0.0409097	-0.00229571	0.000424016	-3.16807e-05	0.000414794	0.000158541	2.91273e-05	6.24446e-06	4.29148e-06	6.42909e-06	6.90933e-06	0.000910449	0.00351343	0.000130317	4.77449e-05	4.92663e-06	2.61631	604
605	0.000932521	17.1232	0.259344	0.000748164	0.000683672	-2.77215e-05	2.00513e-05	-2.73634e-05	-0.00124883	0.00293741	-0.0135295	-0.00224241	0.00023782	-9.45515e-06	0.000184357	0.000158946	3.25861e-05	6.90573e-06	4.22868e-06	7.00792e-06	0.000564163	0.000960881	0.00260868	0.000231929	5.01455e-05	7.10882e-06	1.15987	605
606	0.00147513	14.3949	0.356432	0.000849552	0.000647256	1.66091e-05	4.54184e-05	-3.3329e-05	-3.42144e-05	0.00312172	-0.0446369	-0.00239874	0.000382048	-3.12294e-05	0.000625583	0.000158405	2.9139e-05	6.1005e-06	4.2744e-06	6.55208e-06	6.91933e-06	0.00091353	0.00397114	0.000130354	4.76753e-05	4.89895e-06	3.94927	606
607	0.000188152	19.4229	0.424015	0.000209172	0.00046594	-2.82996e-05	-2.38919e-05	-2.79601e-06	-0.000337815	0.0124564	0.0246193	-0.000600126	-0.000295476	6.86463e-05	-2.102e-05	0.000158866	3.79043e-05	6.08415e-06	6.41244e-06	5.4992e-06	0.000137886	0.00275919	0.00158656	0.000142261	6.53406e-05	9.60841e-06	-0.132313	607
608	0.000301336	27.8875	0.496777	0.000455269	0.000140256	2.83859e-05	-3.14573e-05	1.98206e-05	-2.4509e-06	0.0166593	0.0189024	0.000743884	-0.000259483	6.3096e-05	-0.000153932	0.000158068	4.76602e-05	1.14794e-05	1.47945e-05	6.09977e-06	7.20648e-06	0.00165401	0.00130104	0.000203828	7.66077e-05	1.24124e-05	-0.973838	608
609	0.0009679	20.2917	0.237502	0.000622402	0.000691856	-1.05665e-05	2.3621e-05	-3.00053e-05	0.00410319	0.00341454	0.00494814	-0.00193797	-6.91736e-05	2.38299e-05	0.000345497	0.000158979	3.77497e-05	7.19346e-06	4.38104e-06	6.94888e-06	0.00222536	0.00103131	0.00174414	0.000245366	5.53122e-05	7.69448e-06	2.17323	609
610	0.000180033	20.6278	0.4648	0.000155518	0.000476114	-2.18738e-05	-2.44619e-05	-1.39257e-05	-0.000347643	0.0195419	0.0187571	-0.000859604	-0.000335512	3.01744e-05	2.45148e-05	0.000158716	3.94033e-05	6.02808e-06	6.20092e-06	5.27499e-06	0.000137464	0.00286282	0.00115777	0.00015266	6.88886e-05	1.04859e-05	0.154457	610
611	0.000700438	21.2517	0.269122	0.000611572	0.000486178	3.62049e-05	-9.72602e-06	-3.0287e-05	-0.000448898	0.0061601	0.0123179	-0.000174967	-0.000221106	0.0001232	8.88657e-05	0.000157994	3.70907e-05	7.60785e-06	8.12303e-06	6.00872e-06	0.000443527	0.00144092	0.00109897	0.000183356	6.29607e-05	1.22262e-05	0.562463	611
612	0.000981738	16.8909	0.255881	0.000706849	0.000556795	2.37367e-05	4.2196e-05	-3.17226e-05	0.00267568	0.000790128	-0.0142442	-0.000793981	0.0003022	1.81478e-05	0.000274888	0.000159094	3.08198e-05	6.95427e-06	4.19483e-06	6.82804e-06	0.00121159	0.000925485	0.00172074	0.000215866	4.89884e-05	6.68575e-06	1.72784	612
613	0.000349978	22.7463	0.275251	0.000337716	0.000279929	1.98132e-06	-9.24069e-06	4.49761e-06	-0.00191547	0.0157217	0.00487654	0.00105741	-0.000255611	6.09589e-05	1.22622e-05	0.000157969	3.88223e-05	1.04021e-05	1.05913e-05	6.20042e-06	0.00125694	0.00131259	0.00144623	0.000197962	6.1323e-05	1.1119e-05	0.0776238	613
614	0.000261614	21.4385	0.395953	0.000198085	0.000335772	-4.38946e-05	-3.18403e-05	1.52803e-05	-0.000294524	0.0232742	0.024724	-0.000671676	-0.000256884	1.90607e-06	6.35287e-05	0.000158505	4.04586e-05	6.38241e-06	6.51808e-06	5.4938e-06	0.000138388	0.00304168	0.00359548	0.00013606	6.75432e-05	1.1796e-05	0.4008	614
615	0.000413573	22.1813	0.387812	0.000368801	0.000162084	1.78424e-05	-8.85626e-07	1.12954e-05	-4.66288e-06	0.0186695	0.0121967	0.00077896	-0.000239296	3.22986e-05	4.47715e-05	0.000159184	3.79443e-05	1.07076e-05	1.24841e-05	6.05489e-06	7.16337e-06	0.00132095	0.00139957	0.000178636	6.16155e-05	5.94763e-06	0.281257	615
616	0.000277509	21.4909	0.471486	0.00030862	0.000531748	-1.78606e-05	-1.22573e-05	-2.53874e-05	-0.00696631	-0.00473904	0.0774763	-0.000557733	-0.000202287	0.00010731	-3.11108e-05	0.000158436	3.88954e-05	9.28971e-06	5.51403e-06	7.14792e-06	0.00190817	0.00240789	0.00887502	0.000130856	6.10478e-05	8.79189e-06	-0.196362	616
617	0.000127392	22.0146	0.203556	0.000125277	0.000378312	-1.57496e-05	-1.68183e-05	-2.31074e-06	-0.000214584	0.00284767	0.129555	-0.000385154	-0.000249943	4.37046e-05	2.11517e-06	0.000158814	4.00535e-05	7.40899e-06	5.95327e-06	6.56272e-06	9.70676e-05	0.00308445	0.0316601	0.000123126	6.60424e-05	1.1291e-05	0.0133185	617
618	0.000202512	23.0016	0.211738	0.000113528	0.000275189	2.61333e-06	-3.56145e-06	9.77028e-06	-0.000157001	0.00744448	-0.375244	-8.96657e-05	-8.91032e-05	9.58276e-05	8.89835e-05	0.000158405	4.23124e-05	8.26633e-06	6.87291e-06	7.02779e-06	0.00012792	0.00311573	0.0962538	0.000131449	6.90867e-05	1.3566e-05	0.561749	618
619	2.11625e-05	23.7423	0.422609	3.43866e-05	0.000313958	-2.05035e-05	-2.90072e-05	1.30367e-06	-0.000221506	0.00314574	0.168843	-0.000482033	-0.000212843	7.44411e-06	-1.32241e-05	0.000157679	4.27753e-05	6.78014e-06	7.74263e-06	5.6285e-06	9.69175e-05	0.0032545	0.0141034	0.000126105	7.36852e-05	1.25809e-05	-0.0838673	619
620	0.00034712	17.1518	0.3509	0.000293236	0.000172908	3.20117e-05	0.000108944	1.02495e-05	-1.18761e-05	0.0180224	0.00284317	-0.000171853	0.000150776	3.1556e-05	5.38837e-05	0.000158706	3.25057e-05	9.8732e-06	6.78116e-06	6.05199e-06	5.0237e-06	0.00110631	0.00162229	0.00012157	5.10665e-05	5.0892e-06	0.339519	620
621	0.000292777	22.2256	0.196866	0.000198072	0.000354179	-1.95421e-06	-2.16011e-06	5.18713e-06	-0.000192129	0.00140143	-0.293961	-0.000270669	-0.00016222	8.04137e-05	9.47046e-05	0.000157774	3.98676e-05	8.23061e-06	6.73349e-06	6.79632e-06	0.000129037	0.00295328	0.0842193	0.000125168	6.71557e-05	1.24536e-05	0.600254	621
622	8.1598e-05	22.1207	0.216779	0.000114259	0.000350798	-1.42115e-05	-1.82056e-05	-2.09729e-06	-0.000191559	0.00389055	0.157451	-0.000283764	-0.000243864	5.02128e-05	-3.26609e-05	0.000158973	4.07923e-05	7.172e-06	6.71992e-06	6.06058e-06	9.74948e-05	0.00313204	0.0304204	0.000124489	6.70713e-05	1.12425e-05	-0.205449	622
623	0.000707102	21.1747	0.440495	0.000547658	0.00072782	-3.59179e-05	-1.16129e-06	-5.61877e-06	-0.00415141	0.00943919	0.00872551	-0.00194393	-0.000186889	3.7538e-05	0.000159444	0.000158894	3.91537e-05	8.15302e-06	4.20994e-06	7.14737e-06	0.00131282	0.00136821	0.00429203	0.00017425	6.10468e-05	7.88264e-06	1.00346	623
624	0.000304642	22.7504	0.703381	0.00032082	0.000165942	3.08577e-05	1.46777e-05	-3.74835e-06	-2.70741e-07	0.00115191	0.489834	-0.000264481	0.000102377	7.68215e-05	-1.61779e-05	0.000158818	4.28755e-05	7.70536e-06	5.06351e-06	6.75026e-06	2.81096e-07	0.00262003	0.0349882	0.000162563	6.91894e-05	1.05772e-05	-0.101864	624
625	0.00046276	22.8219	0.339212	0.000362786	0.000265859	2.30685e-05	-3.64832e-05	-2.21784e-05	-7.65471e-05	0.012136	0.013858	5.25339e-06	-6.53946e-05	6.2122e-05	9.99747e-05	0.000158841	3.79122e-05	8.24405e-06	8.38326e-06	6.05448e-06	0.000440884	0.00190821	0.00108537	0.000177978	6.45618e-05	1.46471e-05	0.629399	625
626	0.000146188	21.4101	0.195699	0.00018343	0.000372145	-8.75617e-06	-7.0513e-06	3.00969e-06	-0.000205161	0.00045923	-0.150879	-0.000296177	-0.000174352	7.51799e-05	-3.72422e-05	0.000158017	3.84684e-05	8.69938e-06	6.67865e-06	6.82765e-06	0.000129528	0.00290575	0.0765483	0.000124586	6.4638e-05	1.17543e-05	-0.235684	626
627	5.61026e-05	23.6292	0.328876	0.000158732	0.000334129	-1.20809e-05	-1.96722e-05	-4.4153e-06	-0.000187574	0.0052491	0.232187	-0.000367002	-0.000254225	2.66044e-05	-0.00010263	0.000159088	4.32014e-05	7.25154e-06	7.2257e-06	5.75226e-06	9.66195e-05	0.00316079	0.0228573	0.000124156	7.26846e-05	1.18482e-05	-0.645113	627
628	0.000145828	21.019	0.383867	0.000212896	0.000270088	-1.49528e-05	-7.34075e-06	1.27564e-05	-0.000413182	0.00989571	0.352949	-0.00029878	-6.85469e-05	4.67323e-05	-6.70685e-05	0.000159144	3.99991e-05	9.07443e-06	5.83917e-06	7.09357e-06	0.000197932	0.0026879	0.0686647	0.000139077	6.32587e-05	1.29508e-05	-0.421433	628
629	0.000860298	21.2953	0.333956	0.000794495	0.000496187	3.00605e-05	-1.93481e-05	-3.40307e-05	-0.000443588	0.00779674	0.0138484	-0.000336732	-0.000250346	0.000127881	6.58022e-05	0.000157666	3.73547e-05	7.328e-06	6.64075e-06	5.95722e-06	0.000445861	0.00158048	0.00109295	0.000184615	6.38644e-05	1.17951e-05	0.417351	629
630	0.000333547	20.6287	0.25942	0.000448493	0.000521424	3.96141e-05	5.67542e-05	-6.74721e-06	-0.00170081	0.00933197	-0.00560531	0.000610918	-0.000219961	1.08927e-05	-0.000114946	0.000159038	3.60482e-05	9.48839e-06	5.77014e-06	6.3956e-06	0.000573933	0.00112351	0.00137869	0.000183265	6.2416e-05	8.32613e-06	-0.722758	630
631	0.00029084	22.4348	0.191997	0.000200864	0.000345689	-2.54107e-06	-4.22492e-06	4.07962e-06	-0.000183862	0.00241263	-0.230537	-0.000267699	-0.000164956	7.4658e-05	8.99766e-05	0.000158801	4.036e-05	8.17427e-06	6.68605e-06	6.76452e-06	0.000129014	0.00296446	0.0682173	0.00012515	6.74013e-05	1.19641e-05	0.566601	631
632	0.000117548	21.0603	0.358661	0.000226656	0.000239412	5.66123e-06	-6.85173e-07	5.09097e-06	-1.19123e-05	0.0102344	0.41444	-0.000341424	-5.27371e-05	3.3534e-05	-0.000109108	0.00015907	4.00892e-05	8.06219e-06	5.57212e-06	6.9267e-06	1.09123e-05	0.0027818	0.0731132	0.000141164	6.525e-05	1.33586e-05	-0.685911	632
633	0.000381807	22.6576	0.56656	0.000360193	0.00034071	-2.88064e-05	-3.12372e-05	2.68356e-06	-0.000303886	0.0290053	0.0195175	-0.00104219	-0.000262685	-4.59093e-05	2.16132e-05	0.000158787	4.26936e-05	6.26968e-06	6.60069e-06	5.39873e-06	0.000137233	0.00305239	0.00118418	0.000155547	7.24072e-05	1.26053e-05	0.136115	633
634	0.000362886	22.488	0.197509	0.000189443	0.000323159	-1.78406e-06	-2.49036e-06	7.21925e-06	-0.000185657	0.00361584	-0.343706	-0.000204861	-0.000132508	8.40334e-05	0.000173443	0.000158007	4.0599e-05	8.19512e-06	6.76682e-06	6.83493e-06	0.000129044	0.00300719	0.0920222	0.000126856	6.74597e-05	1.26222e-05	1.09769	634
635	0.000531906	20.8676	0.294657	0.000546947	0.000607708	3.61165e-05	2.89774e-05	-3.46682e-05	-0.00184294	0.00176803	0.0118684	-0.000321512	-0.000286882	0.000143998	-1.50416e-05	0.000158265	3.72779e-05	7.32156e-06	5.28027e-06	6.43483e-06	0.000786379	0.00113281	0.00113706	0.000185034	6.22551e-05	1.0308e-05	-0.0950403	635
636	0.000616914	21.2286	0.250117	0.000527806	0.000517067	3.77193e-05	4.46403e-06	-2.97221e-05	-0.000496802	0.00490687	0.0115491	-0.000181628	-0.000239619	0.000122488	8.91082e-05	0.00015829	3.71712e-05	7.66165e-06	7.58156e-06	5.99427e-06	0.000443352	0.00132784	0.0011013	0.000182347	6.29692e-05	1.20968e-05	0.562944	636
637	0.000468319	21.5581	0.493466	0.000313112	0.000328106	-3.15882e-05	-2.99378e-05	1.11332e-05	-0.000283327	0.028971	0.0271755	-0.000740186	-0.000292959	-9.02557e-06	0.000155207	0.00015886	4.1586e-05	6.22628e-06	6.5256e-06	5.45045e-06	0.000136756	0.00300124	0.00174045	0.000146607	6.90223e-05	1.20495e-05	0.977001	637
638	0	23.8065	0.386653	8.85286e-05	0.000319788	-1.0214e-05	-2.70707e-05	-3.3952e-06	-0.0001612	0.00610417	0.251935	-0.000216084	-0.000283342	4.12605e-05	-8.85286e-05	0.000158776	4.47697e-05	7.22447e-06	8.4642e-06	5.77981e-06	9.62465e-05	0.00324725	0.0210418	0.000127039	7.46788e-05	1.16317e-05	-0.55757	638
639	0.000460733	22.4716	0.176616	0.000206921	0.000283438	-6.51956e-06	-8.89362e-06	1.1118e-05	-0.000191151	0.0045148	-0.0925737	-0.000148568	-6.69931e-05	9.06931e-05	0.000253812	0.000158417	4.04459e-05	8.82723e-06	7.12138e-06	6.8963e-06	0.000127793	0.00297718	0.115609	0.000129389	6.75739e-05	1.4308e-05	1.60218	639
640	0.000155628	21.7595	0.203358	0.000186702	0.000374389	-9.50751e-06	-1.03525e-05	1.59766e-06	-0.000225293	0.00126446	-0.109691	-0.00036638	-0.00018065	6.50193e-05	-3.10736e-05	0.000159016	3.89646e-05	8.47246e-06	6.32304e-06	6.73027e-06	0.000129287	0.00293078	0.0563297	0.000122718	6.50666e-05	1.1137e-05	-0.195412	640
641	0.000475098	21.8709	0.461075	0.00023029	0.00031913	-3.53359e-05	-2.93655e-05	1.28105e-05	-0.000282105	0.0280374	0.0285687	-0.000745288	-0.000293518	-1.75668e-05	0.000244808	0.000159011	4.19367e-05	6.32204e-06	6.54981e-06	5.46631e-06	0.000137101	0.00306118	0.00220527	0.000146663	6.9324e-05	1.24355e-05	1.53956	641
642	0.000114111	21.5027	0.334165	0.000228637	0.000252928	6.21317e-06	-6.54295e-07	3.83043e-06	-1.16709e-05	0.00977658	0.426505	-0.000357246	-7.90198e-05	2.79822e-05	-0.000114526	0.000158891	4.06859e-05	8.01593e-06	5.6247e-06	6.95265e-06	1.09116e-05	0.00280863	0.0760524	0.000142362	6.65775e-05	1.40772e-05	-0.720783	642
643	0.000531759	22.8233	0.373455	0.000515732	0.000662926	-2.13131e-06	-2.88528e-05	-3.85207e-05	-0.00248749	0.0138476	0.015874	-0.00128857	-0.000463752	5.91558e-05	1.60265e-05	0.00015907	4.20563e-05	6.35772e-06	5.99829e-06	5.79713e-06	0.000716516	0.00214429	0.00109141	0.000192618	6.96382e-05	1.01906e-05	0.100751	643
644	0.000134366	22.4044	0.460174	0.000151562	0.00019582	1.97755e-05	6.20888e-06	6.5716e-06	-2.31367e-07	0.0134231	0.396899	-0.000183656	-6.18273e-05	4.73811e-05	-1.71959e-05	0.000158703	4.23502e-05	7.78516e-06	5.36477e-06	6.71151e-06	2.81303e-07	0.00292548	0.0570072	0.000148856	6.9227e-05	1.29488e-05	-0.108353	644
645	7.38786e-05	21.8231	0.545984	0.000168316	0.000167055	1.97556e-05	6.48354e-06	6.77032e-06	-2.64241e-07	0.0122988	0.373997	-0.000154444	1.22773e-05	6.439e-05	-9.44369e-05	0.000158472	4.16674e-05	7.76932e-06	5.28907e-06	6.65472e-06	2.81278e-07	0.00283376	0.0485508	0.000146847	6.75954e-05	1.21484e-05	-0.595921	645
646	0.000293563	23.1944	0.173711	0.000201048	0.000241126	-2.4297e-06	-1.10882e-05	8.4934e-06	-1.48383e-05	0.0100541	0.436211	-0.000250348	-7.69918e-05	3.84632e-05	9.25149e-05	0.000158933	4.37298e-05	8.09492e-06	6.64867e-06	7.0074e-06	1.08833e-05	0.00293353	0.109455	0.000141582	7.08729e-05	1.4763e-05	0.582101	646
647	9.65837e-05	21.2886	0.234495	0.000122628	0.000383151	-2.32292e-05	-1.24195e-05	6.18418e-06	-0.000224364	0.00226658	0.00924314	-0.000340337	-0.000178442	6.66144e-05	-2.60447e-05	0.000158892	3.95117e-05	9.60743e-06	6.49257e-06	6.95263e-06	0.000129789	0.00284184	0.074759	0.000130652	6.39943e-05	1.14812e-05	-0.163914	647
648	9.0776e-05	21.4234	0.397345	0.000206671	0.000229994	1.30605e-05	2.47425e-06	3.40359e-06	-2.8247e-07	0.0111953	0.372212	-0.000286562	-6.05241e-05	4.36608e-05	-0.000115895	0.000159112	4.08874e-05	7.88848e-06	5.45365e-06	6.92532e-06	2.81411e-07	0.0028237	0.0673803	0.000142782	6.64176e-05	1.28148e-05	-0.728388	648
649	0.000112006	22.6686	0.268819	0.000208795	0.0002499	5.22215e-06	-2.1852e-06	6.94065e-06	-1.24714e-05	0.0116371	0.483034	-0.000363666	-0.00010286	1.42724e-05	-9.6789e-05	0.000158928	4.25949e-05	7.91824e-06	5.76875e-06	6.97758e-06	1.08848e-05	0.00287708	0.0869432	0.000143601	6.99437e-05	1.4892e-05	-0.609011	649
650	0.000409201	26.8345	0.452194	0.000455515	2.25899e-05	1.58425e-05	-4.59324e-05	1.42852e-05	-3.04336e-06	0.0172846	0.01993	0.000836836	-5.99188e-05	6.4434e-05	-4.63137e-05	0.00015903	4.50637e-05	1.15276e-05	1.46286e-05	6.11982e-06	7.2202e-06	0.0016277	0.00128899	0.000200132	7.12619e-05	1.25613e-05	-0.291226	650
651	0.000391942	20.7324	0.298796	0.000311693	0.000228593	-4.56242e-06	-3.49518e-06	1.55444e-05	-0.000601957	0.0182192	0.003137	0.000895966	-0.000197671	2.66673e-05	8.02492e-05	0.000158701	3.67537e-05	1.02009e-05	1.03657e-05	6.20483e-06	0.000150235	0.00123073	0.00143256	0.000183831	6.06358e-05	7.95701e-06	0.505662	651
652	0.00054103	22.7514	0.182472	0.000360535	0.000255932	-1.98292e-07	-8.73314e-06	1.26571e-05	-0.000183331	0.00724234	-0.0822575	-9.88882e-05	-5.16057e-05	9.56219e-05	0.000180494	0.000157223	4.12361e-05	8.60771e-06	7.23498e-06	6.99843e-06	0.000112888	0.00300017	0.125843	0.000131665	6.88075e-05	1.48425e-05	1.14802	652
653	4.1936e-05	26.4349	0.456556	0.000175993	0.000184422	2.91712e-05	-7.32782e-06	2.21441e-05	-1.71466e-06	0.0172891	0.0162371	0.000789631	-0.000334653	3.9036e-05	-0.000134057	0.000157166	4.55773e-05	1.15955e-05	1.39346e-05	6.07425e-06	7.17739e-06	0.00154839	0.00143951	0.000185665	7.25548e-05	6.585e-06	-0.852961	653
654	0.000758759	17.2504	0.339339	0.000744567	0.000768222	-3.9958e-05	8.48736e-06	-7.77007e-06	-0.00246843	0.00443904	-0.0255074	-0.00321042	0.00023634	-2.45001e-05	1.41924e-05	0.000158885	3.28051e-05	6.9859e-06	4.07709e-06	7.07492e-06	0.000445982	0.000961813	0.0045681	0.000205312	4.92504e-05	6.87923e-06	0.0893252	654
655	0.000186734	19.8111	0.449789	0.000230622	0.000506245	-1.91245e-05	-2.39904e-05	-1.09289e-05	-0.000357174	0.0160837	0.0205641	-0.000809376	-0.000356733	4.93265e-05	-4.38879e-05	0.000158974	3.82942e-05	5.95471e-06	6.19774e-06	5.46871e-06	0.000137471	0.00277051	0.00122269	0.000147587	6.69377e-05	9.87227e-06	-0.276069	655
656	6.10209e-05	22.6796	0.615119	0.000168148	0.000146701	2.5715e-05	1.11715e-05	7.64306e-06	-2.17798e-07	0.0120844	0.417745	-0.000119381	1.32058e-05	6.27669e-05	-0.000107127	0.000158416	4.27227e-05	7.58347e-06	5.20748e-06	6.75919e-06	2.80993e-07	0.00282901	0.0451694	0.000154524	6.94679e-05	1.18414e-05	-0.676237	656
657	5.6691e-05	27.0314	0.476159	0.000131612	0.000177127	2.79744e-05	-1.39549e-05	2.27086e-05	-1.99784e-06	0.0169547	0.0167413	0.000798534	-0.000328565	5.17357e-05	-7.49214e-05	0.0001585	4.68393e-05	1.17548e-05	1.44378e-05	6.10624e-06	7.18345e-06	0.00160829	0.00143333	0.000187837	7.47187e-05	8.30363e-06	-0.472691	657
658	2.44019e-06	23.6499	0.505023	0.000244775	0.000468832	-8.87665e-06	-2.54077e-05	-1.34186e-05	-0.000361069	0.0116406	0.0206376	-0.00158968	-0.000282723	-7.69797e-05	-0.000242334	0.000158724	4.22201e-05	6.4251e-06	6.40824e-06	5.08653e-06	0.000135317	0.00260547	0.0011549	0.000187786	7.10429e-05	1.29154e-05	-1.52676	658
659	0.000390164	22.6582	0.696933	0.000389944	0.000322561	1.87731e-05	3.92871e-06	-1.29054e-05	-3.69366e-07	-0.00520493	0.489398	-0.000847039	4.68032e-05	5.18813e-05	2.20637e-07	0.000158094	4.32354e-05	8.41671e-06	4.99806e-06	6.74993e-06	2.81709e-07	0.00239271	0.0262812	0.000165352	6.82814e-05	9.41435e-06	0.00139561	659
660	9.29738e-06	26.1515	0.455601	5.62878e-05	0.000191665	3.04196e-05	-4.98613e-06	2.17819e-05	-1.5216e-06	0.0171776	0.0164912	0.00078923	-0.00034757	3.70803e-05	-4.69904e-05	0.000157999	4.48774e-05	1.15603e-05	1.40669e-05	6.11837e-06	7.17703e-06	0.00154147	0.0014421	0.000184704	7.19155e-05	6.33218e-06	-0.297409	660
661	0.000121312	21.4824	0.260902	0.000130037	0.000319929	-1.92188e-05	-1.4247e-05	8.77937e-06	-0.000224141	0.00461866	0.165336	-0.000313791	-8.8176e-05	6.74565e-05	-8.72507e-06	0.000158799	4.00561e-05	9.34432e-06	6.42091e-06	7.01322e-06	0.000129584	0.00279682	0.085944	0.000135906	6.40845e-05	1.30234e-05	-0.054944	661
662	0.000169784	21.6922	0.188203	0.000118592	0.000363434	-8.88339e-06	-6.83482e-06	4.5306e-06	-0.00020897	0.000670486	-0.100194	-0.000273354	-0.000166043	7.6588e-05	5.11916e-05	0.00015878	3.92263e-05	8.90602e-06	6.59681e-06	6.82863e-06	0.000129563	0.00293008	0.0894539	0.000127297	6.5532e-05	1.24395e-05	0.322405	662
663	0.000185025	21.9231	0.3658	0.000145389	0.000317005	-4.60971e-05	-2.95491e-05	1.46563e-05	-0.00031774	0.0199188	0.0237201	-0.000711623	-0.000231401	-1.98393e-05	3.96362e-05	0.000158839	4.02192e-05	6.47333e-06	6.59722e-06	5.49538e-06	0.000138503	0.00311326	0.00495309	0.000133084	6.94037e-05	1.25319e-05	0.249536	663
664	0.0003445	26.8979	0.476655	0.000374309	0.000158073	2.83784e-05	-2.52246e-05	2.04257e-05	-3.28762e-06	0.0168878	0.0171255	0.000788472	-0.000273413	7.08454e-05	-2.98087e-05	0.000158368	4.56916e-05	1.13269e-05	1.41377e-05	6.04511e-06	7.20206e-06	0.00160455	0.00132797	0.000199256	7.44509e-05	1.19945e-05	-0.188224	664
665	0.000427098	21.0735	0.410557	0.000372922	0.000221296	2.07263e-05	1.1015e-05	1.00982e-05	-4.67817e-06	0.0191343	0.0127783	0.000614238	-0.000329451	2.76191e-05	5.41757e-05	0.000158774	3.6535e-05	1.04204e-05	1.29296e-05	6.09153e-06	7.1409e-06	0.00120575	0.00134331	0.000158961	5.92056e-05	5.84608e-06	0.341213	665
666	0.000402767	19.5919	0.61816	0.000302575	0.000462358	-1.3596e-05	5.29418e-06	-2.27956e-06	-4.84651e-07	0.0085554	0.228676	-0.00295341	0.000343896	-5.05713e-06	0.000100192	0.000158449	3.83392e-05	7.17467e-06	4.22245e-06	6.39894e-06	2.80316e-07	0.00120537	0.0181161	0.000191105	5.45979e-05	7.15874e-06	0.632329	666
667	0.000123385	22.4376	0.414903	0.000359092	0.000192092	2.05065e-05	1.78362e-05	1.45295e-05	-3.36259e-06	0.0184073	0.0153008	0.000714629	-0.000314333	3.10115e-05	-0.000235707	0.000158934	3.81915e-05	1.08163e-05	1.4765e-05	6.13081e-06	7.14089e-06	0.00130686	0.00135948	0.000162263	6.1424e-05	5.92425e-06	-1.48305	667
668	0.000939283	15.5966	0.266481	0.000758364	0.00057882	1.16838e-05	4.12378e-05	-2.90793e-05	-3.40435e-05	0.00114236	-0.020442	-0.000740172	0.000317518	1.16153e-05	0.000180919	0.000158953	3.10154e-05	6.87193e-06	4.21414e-06	6.53076e-06	6.95202e-06	0.00091396	0.00195652	0.000228711	4.77384e-05	6.57977e-06	1.1382	668
669	0.000313214	22.4471	0.18692	0.000532654	0.000529615	3.94693e-05	5.15237e-05	-2.69278e-05	-0.00346309	0.0033146	-0.00136273	0.000578307	-7.38683e-05	5.2576e-05	-0.00021944	0.00015913	3.88161e-05	8.43982e-06	5.20673e-06	6.63929e-06	0.00167583	0.00106371	0.00129586	0.000196539	6.66706e-05	1.19171e-05	-1.379	669
670	0.000228855	22.5599	0.39671	0.000434328	0.000618516	-1.23437e-05	-2.97842e-05	-2.49883e-05	-0.00172886	0.0115421	0.0172146	-0.0013586	-0.000411049	1.8299e-05	-0.000205473	0.000159066	4.08701e-05	6.10436e-06	6.07345e-06	5.22131e-06	0.000554352	0.00267143	0.0011229	0.000178764	7.03716e-05	1.06817e-05	-1.29175	670
671	0.000334526	21.7561	0.393323	0.000229974	0.000302664	-4.10922e-05	-2.90495e-05	1.63082e-05	-0.000307907	0.0255445	0.02423	-0.000740345	-0.000242961	-2.13088e-05	0.000104551	0.000158783	4.0816e-05	6.36043e-06	6.54531e-06	5.50604e-06	0.000137306	0.00306387	0.00333216	0.000139867	6.85786e-05	1.24836e-05	0.658454	671
672	0.000369775	19.9214	0.288835	0.000479166	0.000575838	4.67757e-05	6.24921e-05	-1.17117e-05	-0.00132338	0.00755545	-0.0104181	0.000386377	-0.000173927	-2.56919e-06	-0.000109391	0.000158937	3.5115e-05	9.32982e-06	5.09628e-06	6.50205e-06	0.000409322	0.00108613	0.00140295	0.000173544	6.26272e-05	6.47336e-06	-0.688265	672
673	1.99726e-05	23.0339	0.520692	0.000236784	0.000457391	-8.99179e-06	-2.46929e-05	-1.20367e-05	-0.000360661	0.0140996	0.0204656	-0.00158624	-0.000280998	-8.09982e-05	-0.000216812	0.000158763	4.1261e-05	6.26022e-06	6.39469e-06	5.12939e-06	0.000138858	0.00264885	0.0011549	0.000174973	7.05419e-05	1.282e-05	-1.36563	673
674	4.31085e-05	22.2056	0.252367	0.000139866	0.000337978	-1.31102e-05	-1.94717e-05	-6.77144e-07	-0.000178892	0.00531502	0.1983	-0.000236941	-0.00025345	5.1862e-05	-9.67576e-05	0.000158688	4.14246e-05	7.23152e-06	6.95552e-06	6.01348e-06	9.77956e-05	0.00317511	0.0282909	0.000126363	6.78025e-05	1.13052e-05	-0.609735	674
675	0.000541992	22.6737	0.169713	0.000348611	0.000241586	-1.86413e-06	-1.17128e-05	1.5237e-05	-0.000187341	0.00847027	0.0318947	-7.9589e-05	-4.57289e-05	8.87063e-05	0.00019338	0.000157325	4.11125e-05	8.67793e-06	7.22128e-06	7.08011e-06	0.000112187	0.00297486	0.125764	0.000132367	6.87531e-05	1.47922e-05	1.22918	675
676	0.000508964	19.8599	0.251533	0.000486282	0.000661772	3.08954e-05	3.52165e-05	-3.39675e-05	-0.00425332	0.0019212	0.00766872	-0.00106097	-0.000109583	5.9643e-05	2.26821e-05	0.000158606	3.65372e-05	7.24361e-06	4.49971e-06	6.5953e-06	0.00214389	0.00101385	0.00127921	0.00020713	5.63363e-05	8.22864e-06	0.14301	676
677	7.01191e-05	22.5741	0.276603	0.000110147	0.000358032	-1.48477e-05	-2.13474e-05	-4.56827e-06	-0.000195087	0.00330672	0.211395	-0.00030059	-0.000271248	4.27187e-05	-4.00282e-05	0.000159047	4.15016e-05	7.16082e-06	7.05624e-06	5.82798e-06	9.67202e-05	0.0031571	0.0265303	0.00012409	6.86001e-05	1.14541e-05	-0.251674	677
678	0.000410759	22.7645	0.202562	0.000153817	0.000296761	-6.85644e-07	-3.27158e-06	9.81849e-06	-0.000178827	0.00519814	-0.34209	-0.000142177	-9.7868e-05	9.47615e-05	0.000256942	0.000158907	4.1198e-05	8.32584e-06	6.95631e-06	6.91855e-06	0.000127653	0.00302675	0.108499	0.00012952	6.7936e-05	1.36605e-05	1.61694	678
679	0.000404678	21.0784	0.324437	0.000312306	0.000192289	-7.44706e-06	-4.18074e-06	1.81225e-05	-0.000654076	0.0183708	0.0055319	0.000850074	-0.000183884	3.96792e-05	9.23729e-05	0.000158977	3.70894e-05	1.02811e-05	1.05163e-05	6.17991e-06	0.00014524	0.00126374	0.00145969	0.000186039	6.08534e-05	8.52277e-06	0.581045	679
680	0.000220514	21.4761	0.421297	0.000194223	0.00055937	-1.93366e-05	-2.77715e-05	-2.09279e-05	-0.00192579	0.0151072	0.0170891	-0.00100571	-0.000370781	3.93162e-05	2.62906e-05	0.000158551	3.98105e-05	6.02784e-06	6.3208e-06	5.27258e-06	0.000561574	0.00280049	0.00112919	0.000166348	6.857e-05	1.01718e-05	0.165817	680
681	0.00041309	26.1307	0.32931	0.00047195	0.000121285	5.23412e-06	-4.8477e-05	-9.26835e-06	4.97302e-05	0.0156366	0.0150257	0.000862312	-0.00010129	7.29566e-05	-5.88603e-05	0.000156363	4.34043e-05	1.11549e-05	1.47419e-05	6.10985e-06	0.000427923	0.00162877	0.00118592	0.000179243	6.70642e-05	1.34614e-05	-0.376434	681
682	0.000184896	19.2499	0.430348	0.000241781	0.00050136	-2.37301e-05	-2.47974e-05	-4.07564e-06	-0.000357809	0.0116938	0.022363	-0.000716818	-0.000314729	6.62425e-05	-5.68852e-05	0.000158943	3.75585e-05	6.03304e-06	6.4097e-06	5.63944e-06	0.000137832	0.0027076	0.00137543	0.000144139	6.48168e-05	9.54076e-06	-0.357897	682
683	0.000692193	14.8131	0.348638	0.000764813	0.000645177	5.33782e-05	4.79484e-05	-1.85157e-05	-3.31967e-05	-0.000207412	-0.02825	-0.00118005	0.000361935	-1.80496e-05	-7.26198e-05	0.000158174	2.88278e-05	7.01589e-06	4.13768e-06	6.44599e-06	6.93569e-06	0.000902843	0.00168508	0.000154777	4.70214e-05	4.88731e-06	-0.459112	683
684	0.000118533	20.7778	0.383457	0.00022888	0.000322997	-3.1733e-05	-1.86593e-05	1.96109e-06	-0.00022362	0.0116067	0.159567	-0.00035091	-0.000182561	4.83751e-05	-0.000110348	0.000158728	3.80125e-05	7.4214e-06	5.8959e-06	6.55367e-06	9.70079e-05	0.00293848	0.0220511	0.000121927	6.30702e-05	1.01956e-05	-0.695199	684
685	0.000513309	14.7326	0.421342	0.000590837	0.00067854	5.63834e-05	5.10845e-05	-2.63402e-05	-3.42527e-05	0.00109478	-0.0405661	-0.00204556	0.000367805	-3.17656e-05	-7.75274e-05	0.000158313	2.91006e-05	7.42947e-06	4.33475e-06	6.25553e-06	6.90226e-06	0.000927258	0.00231429	0.000129574	4.70611e-05	4.94932e-06	-0.489711	685
686	0.000273154	15.108	0.408363	0.00058509	0.000473002	9.1591e-05	7.8949e-05	-3.2753e-05	-2.75834e-05	0.00539223	-0.0269008	-0.00124861	0.000403548	-1.60709e-06	-0.000311936	0.000158514	3.02957e-05	7.94923e-06	4.46621e-06	6.08001e-06	6.89578e-06	0.000978894	0.00226566	0.000126364	4.79875e-05	5.06508e-06	-1.96788	686
687	0.000782319	19.8491	0.242397	0.00052247	0.000686594	1.44317e-05	2.93349e-05	-3.5427e-05	-0.000207556	0.00228612	0.00921457	-0.00172622	-9.66813e-05	3.59021e-05	0.000259849	0.000158387	3.68962e-05	7.15838e-06	4.3904e-06	6.67482e-06	0.00223823	0.00102711	0.00135946	0.000226863	5.60134e-05	7.65863e-06	1.6406	687
688	0.000628586	20.1231	0.407821	0.000420726	0.000646025	2.6479e-05	7.87379e-06	-3.67381e-05	-0.0018217	0.00845486	0.0162717	-0.00102859	-0.000372088	0.000129394	0.00020786	0.000158883	3.67248e-05	6.79559e-06	4.86653e-06	6.18529e-06	0.000733893	0.00141	0.00113385	0.000197066	6.19805e-05	9.54414e-06	1.30826	688
689	0.000540317	20.9542	0.274812	0.000507686	0.000587781	3.63294e-05	2.66516e-05	-3.42551e-05	-0.00180875	0.00217394	0.0113352	-0.00024185	-0.000271237	0.00014033	3.26311e-05	0.000158589	3.6996e-05	7.41129e-06	5.79781e-06	6.33907e-06	0.000776497	0.00115738	0.00112387	0.000182636	6.23044e-05	1.07933e-05	0.205759	689
690	0.000770033	20.2608	0.392791	0.000496305	0.000730178	-2.2825e-05	1.23726e-05	-3.09495e-05	-0.012086	0.0160033	0.0168832	-0.00108682	-0.000487072	4.0048e-05	0.000273728	0.000158755	3.83595e-05	7.57852e-06	4.40721e-06	6.517e-06	0.0021882	0.00174124	0.00163071	0.000177695	6.22678e-05	8.09582e-06	1.72422	690
691	0.000577378	20.2814	0.397008	0.000414458	0.000224242	5.52835e-06	8.57044e-06	1.12843e-05	-5.8387e-06	0.0208254	0.00983292	0.000580453	-0.000333539	2.20789e-05	0.000162921	0.000159012	3.58824e-05	1.00992e-05	1.06556e-05	5.90238e-06	7.15154e-06	0.00116587	0.00135062	0.00015962	5.87232e-05	5.80572e-06	1.02458	691
692	0.00033335	23.2296	0.686073	0.000395797	0.000299193	1.79956e-05	6.19548e-06	-1.04426e-05	-3.57574e-07	-0.00374397	0.509182	-0.000615871	1.36672e-05	6.01899e-05	-6.2447e-05	0.000156802	4.47927e-05	8.9176e-06	5.36401e-06	7.03776e-06	2.82154e-07	0.00241874	0.0289389	0.000159804	7.05157e-05	9.50315e-06	-0.398255	692
693	9.96189e-05	22.6334	0.670724	0.000195846	0.000122881	3.10616e-05	1.39515e-05	4.71204e-06	-2.28912e-07	0.00690429	0.478708	-0.000102586	8.88323e-05	6.61376e-05	-9.6227e-05	0.000158739	4.25531e-05	7.48095e-06	5.11318e-06	6.709e-06	2.80915e-07	0.00282718	0.042545	0.000158296	6.91773e-05	1.13593e-05	-0.606197	693
694	0.000187936	22.1242	0.192762	0.000116534	0.000357464	-1.38491e-05	-1.08266e-05	4.60249e-06	-0.000214904	0.00127084	0.000995896	-0.000274006	-0.000155597	7.57266e-05	7.14016e-05	0.000158673	4.04638e-05	9.13766e-06	6.66495e-06	6.8916e-06	0.000129533	0.00294079	0.0954869	0.000130728	6.56689e-05	1.29404e-05	0.449993	694
695	0.000395428	21.3358	0.505374	0.000381271	0.000340229	-3.10651e-05	-2.46456e-05	2.37128e-06	-0.000306944	0.0255313	0.022841	-0.000821983	-0.000211042	3.06885e-06	1.41575e-05	0.000158486	4.1202e-05	6.16756e-06	6.24304e-06	5.44485e-06	0.000137198	0.00289259	0.00135749	0.000147356	6.96188e-05	1.14303e-05	0.0893299	695
696	0.000540959	19.6743	0.577775	0.000549738	0.000505535	-2.1374e-05	-3.20655e-06	4.12117e-06	-5.90194e-07	0.00569144	0.239533	-0.00288381	0.000321399	-7.6483e-06	-8.77891e-06	0.000158943	3.79227e-05	7.0945e-06	4.12821e-06	6.80192e-06	2.80418e-07	0.00110361	0.0163504	0.00018889	5.40626e-05	6.99869e-06	-0.0552331	696
697	0.000296675	20.0442	0.649784	0.000307697	0.000315882	-3.37113e-06	1.17809e-05	1.43336e-05	-3.70151e-07	0.019235	0.231682	-0.00210214	0.000279865	2.04876e-05	-1.10217e-05	0.000157191	3.87026e-05	7.23452e-06	4.26674e-06	6.57962e-06	2.80401e-07	0.00155092	0.0199009	0.000179753	5.55577e-05	7.20647e-06	-0.0701166	697
698	0.000501605	18.2935	0.252321	0.000601048	0.000654153	5.93889e-05	5.51943e-05	-2.68958e-05	-0.00100029	0.00190692	-0.00942351	-0.00013628	-5.98087e-05	1.42601e-05	-9.94431e-05	0.000158912	3.25262e-05	8.05697e-06	4.77355e-06	6.56701e-06	0.000563582	0.000994416	0.00133431	0.000181223	5.62425e-05	7.53694e-06	-0.625774	698
699	0.000317514	21.1708	0.241405	0.000405351	0.000384226	2.35333e-05	2.17307e-05	-8.87072e-06	-0.00156206	0.011763	-0.000324659	0.00107579	-0.000214951	4.49675e-05	-8.78372e-05	0.000158368	3.65969e-05	9.91304e-06	8.25035e-06	6.36795e-06	0.00058589	0.0012235	0.00140233	0.000195314	6.19189e-05	1.11214e-05	-0.554639	699
700	0.000382783	27.6756	0.455593	0.000260359	4.31621e-05	4.7351e-06	-4.34022e-05	6.34527e-06	-7.38271e-05	0.0165191	0.0208705	0.000627932	-7.69603e-05	5.89016e-05	0.000122425	0.000157957	4.5657e-05	1.1599e-05	1.45541e-05	5.95725e-06	0.000109392	0.00183811	0.00115382	0.000176733	7.21346e-05	1.34589e-05	0.775049	700
701	0.00048282	21.824	0.456691	0.000244725	0.000298648	-3.72278e-05	-2.80553e-05	1.43673e-05	-0.000279666	0.028302	0.0286151	-0.000735716	-0.000273166	-2.365e-05	0.000238094	0.000158507	4.15468e-05	6.3039e-06	6.55208e-06	5.47711e-06	0.000137149	0.00307927	0.00231734	0.000145593	6.93397e-05	1.26071e-05	1.50211	701
702	4.48105e-05	23.9927	0.420723	5.06741e-05	0.000300617	-1.61741e-05	-2.18291e-05	-3.64973e-07	-0.000203433	0.00460569	0.197832	-0.000496609	-0.000186111	8.74332e-06	-5.86355e-06	0.0001579	4.31577e-05	6.88974e-06	7.41518e-06	5.65076e-06	9.65763e-05	0.00318854	0.015985	0.000125113	7.49459e-05	1.24218e-05	-0.0371347	702
703	0.000552869	21.0965	0.603814	0.00051671	0.000413394	-1.25821e-05	-1.87525e-06	1.00007e-05	-5.04519e-07	0.00818782	0.266457	-0.00251161	0.000361166	2.69946e-06	3.61589e-05	0.000159048	4.05107e-05	7.35607e-06	4.12988e-06	6.99514e-06	2.80591e-07	0.00130191	0.0168554	0.000190559	5.84488e-05	7.21102e-06	0.227345	703
704	0.000356468	21.871	0.405001	0.000265306	0.000285614	-4.07278e-05	-2.74332e-05	1.4999e-05	-0.000293933	0.0260128	0.025552	-0.000760682	-0.000247486	-3.60258e-05	9.11623e-05	0.000158779	4.07106e-05	6.3296e-06	6.57905e-06	5.48173e-06	0.000137363	0.00312616	0.00310538	0.000141876	6.94295e-05	1.29398e-05	0.574146	704
705	0.000198106	22.2595	0.171434	0.000142591	0.000339244	-1.11801e-05	-1.09366e-05	3.70041e-06	-0.000191007	0.00388017	-0.0263719	-0.000287751	-0.000181961	5.95529e-05	5.55153e-05	0.000159013	4.05407e-05	7.51974e-06	6.36437e-06	6.77887e-06	9.94446e-05	0.00302739	0.0439259	0.00012465	6.74672e-05	1.13247e-05	0.349124	705
706	0.000327917	24.2305	0.429572	0.000248075	0.000147619	2.35337e-05	-2.04543e-05	1.32836e-05	-5.94895e-06	0.0161973	0.0142862	0.000843171	-0.000210869	8.38171e-05	7.98415e-05	0.000159038	4.12422e-05	1.10639e-05	1.28877e-05	5.75108e-06	7.17883e-06	0.0015119	0.00141711	0.000183659	6.67197e-05	1.08231e-05	0.502028	706
707	0.000157731	18.7131	0.408749	0.000285916	0.000564442	-4.38105e-05	-2.69833e-05	-6.95718e-06	-0.00038091	0.000722414	0.025444	-0.000608933	-0.000317426	9.21689e-05	-0.000128185	0.000159104	3.65152e-05	6.48443e-06	6.6505e-06	6.32974e-06	0.000141396	0.00277334	0.00211565	0.000135151	6.42996e-05	9.01448e-06	-0.805666	707
708	0.000170823	22.4279	0.259506	0.000209081	0.000282337	-1.09252e-05	-9.54317e-06	7.78558e-06	-0.000223051	0.00875697	0.417689	-0.000362928	-0.000100632	2.81827e-05	-3.82572e-05	0.000158879	4.23169e-05	8.50037e-06	6.13607e-06	6.90128e-06	0.000110457	0.00278532	0.0894919	0.000141466	6.84977e-05	1.42885e-05	-0.240794	708
709	0.000141392	19.8019	0.434935	0.000245973	0.000499156	-5.05224e-05	-2.41507e-05	-7.30938e-06	-0.00037083	0.00235935	0.0437914	-0.000474505	-0.000259912	9.2885e-05	-0.000104581	0.000158832	3.76119e-05	7.18954e-06	5.5916e-06	6.73228e-06	0.000141804	0.00273022	0.00617343	0.000126797	6.54318e-05	8.92344e-06	-0.65844	709
710	0.000676305	19.6718	0.22835	0.000512132	0.000619693	3.30065e-05	4.32243e-05	-2.9637e-05	-0.00156659	0.00108223	0.00253411	-0.00063192	-2.72247e-05	5.5916e-05	0.000164174	0.000158597	3.58325e-05	7.22906e-06	4.5378e-06	6.68938e-06	0.00208201	0.000977757	0.0013239	0.000205522	5.64958e-05	7.90167e-06	1.03516	710
711	0	17.1081	0.588045	0.000387155	0.00032667	-1.99708e-05	7.01939e-06	-9.08758e-06	-5.90023e-07	0.0092686	0.205189	-0.00228166	0.000517438	1.4936e-05	-0.000387155	0.000157394	3.35299e-05	6.3869e-06	4.1417e-06	6.43407e-06	2.79534e-07	0.00112218	0.0178392	0.000131477	5.2637e-05	6.23712e-06	-2.45978	711
712	0.000484041	22.286	0.561713	0.000701599	0.00050679	-2.58767e-06	1.25485e-06	1.06963e-06	-4.79437e-07	0.0060922	0.235376	-0.00223953	0.00012061	1.31486e-05	-0.000217558	0.000158891	4.28781e-05	7.55319e-06	4.12725e-06	7.2082e-06	2.80903e-07	0.00145614	0.013985	0.000192982	6.24735e-05	7.88281e-06	-1.36923	712
713	0.000152584	22.0577	0.179663	0.000129049	0.000363103	-1.27634e-05	-1.3998e-05	-1.52079e-06	-0.000200983	0.00261898	0.0759971	-0.000334581	-0.000225119	5.15619e-05	2.35346e-05	0.0001589	4.02608e-05	7.27507e-06	6.01582e-06	6.54989e-06	9.7811e-05	0.0030757	0.035476	0.000123649	6.68578e-05	1.11925e-05	0.14811	713
714	7.09942e-05	27.0018	0.472538	0.000174812	0.000178913	2.77164e-05	-1.41173e-05	2.21916e-05	-2.11962e-06	0.0169332	0.0166322	0.000794386	-0.000328952	5.13346e-05	-0.000103818	0.000158716	4.67057e-05	1.17076e-05	1.43755e-05	6.06821e-06	7.1826e-06	0.00159871	0.0014278	0.000188358	7.4569e-05	8.25905e-06	-0.654109	714
715	0.000442152	14.7686	0.417836	0.000611288	0.000648007	5.75809e-05	5.44302e-05	-3.56007e-05	-3.3027e-05	0.00171911	-0.0397784	-0.00195628	0.00037353	-2.85995e-05	-0.000169136	0.000158367	2.9441e-05	7.48074e-06	4.36233e-06	5.95985e-06	6.90025e-06	0.000941445	0.00235446	0.000129549	4.72748e-05	4.9833e-06	-1.068	715
716	0.000357077	25.6658	0.46177	0.000489527	9.57996e-05	1.88877e-05	-3.83899e-05	1.91889e-05	-3.24725e-06	0.0189453	0.0167138	0.000843015	-0.00019386	7.41162e-05	-0.00013245	0.000158563	4.35436e-05	1.10313e-05	1.3791e-05	6.05517e-06	7.213e-06	0.00156952	0.00130215	0.000200583	7.04464e-05	1.19718e-05	-0.835313	716
717	0.000114517	21.4608	0.22091	0.000188211	0.000401055	-2.13378e-05	-1.27531e-05	1.50494e-06	-0.000234462	-0.00011256	-0.0940601	-0.000320462	-0.00019747	7.32e-05	-7.36934e-05	0.000158248	3.92514e-05	9.26291e-06	6.42221e-06	6.88961e-06	0.000129827	0.00289002	0.0702982	0.000125695	6.37847e-05	1.13303e-05	-0.465684	717
718	0.000229341	22.113	0.492529	0.000314088	0.000261064	-4.08252e-05	-2.88765e-05	1.6496e-05	-0.000280878	0.0288672	0.0291652	-0.000713392	-0.000258501	-4.2245e-05	-8.47465e-05	0.000156454	4.12758e-05	6.28393e-06	6.64583e-06	5.53804e-06	0.000137097	0.00317351	0.00211452	0.000146885	7.06693e-05	1.31912e-05	-0.54167	718
719	0.000197068	21.1658	0.393034	0.000315547	0.000375727	-4.69725e-05	-3.1431e-05	1.09546e-05	-0.000317921	0.0204828	0.0250755	-0.000595472	-0.000284584	2.19881e-05	-0.00011848	0.000158552	4.01036e-05	6.36355e-06	6.88648e-06	5.54606e-06	0.000138465	0.00304884	0.00390878	0.000131495	6.67861e-05	1.11559e-05	-0.747259	719
720	0.00014556	22.1979	0.285191	0.000239375	0.00026626	-6.95601e-07	-4.04867e-06	8.06309e-06	-1.37501e-05	0.0102421	0.457252	-0.000384448	-0.000103723	1.74443e-05	-9.3815e-05	0.000158474	4.19798e-05	8.24191e-06	5.82821e-06	6.91998e-06	1.09104e-05	0.00280264	0.0838192	0.000142443	6.88633e-05	1.4498e-05	-0.59199	720
721	0.000547488	17.9654	0.518075	0.000569809	0.000524861	-1.95562e-05	2.47827e-06	-1.28298e-05	-6.31442e-07	0.0035838	0.184549	-0.00296899	0.000385017	-1.35348e-05	-2.2321e-05	0.000158897	3.45453e-05	6.67797e-06	4.02646e-06	6.8692e-06	2.80136e-07	0.00104565	0.0151576	0.00018016	5.1205e-05	6.86215e-06	-0.140474	721
722	0.000442481	22.5264	0.159181	0.000197446	0.000260686	-5.81562e-06	-1.11715e-05	1.04497e-05	-0.00020293	0.00535648	0.073608	-0.000106273	-5.1624e-05	8.40036e-05	0.000245035	0.000158757	4.08591e-05	8.70476e-06	6.93956e-06	6.96517e-06	0.000111539	0.002967	0.115731	0.000131538	6.80241e-05	1.44428e-05	1.54346	722
723	0.000146297	22.1794	0.631375	0.000240699	0.000136849	2.76779e-05	8.61152e-06	8.35055e-06	-2.70324e-07	0.00693346	0.470357	-0.000106069	8.2878e-05	7.1647e-05	-9.44023e-05	0.000158936	4.24196e-05	7.72578e-06	5.23772e-06	6.63016e-06	2.81172e-07	0.00286708	0.0432393	0.000150565	6.86167e-05	1.16408e-05	-0.593964	723
724	0.000174169	22.2495	0.370407	0.000245199	0.000293076	-4.2969e-05	-2.94562e-05	1.42678e-05	-0.000318813	0.022238	0.022718	-0.00073793	-0.000249158	-3.66098e-05	-7.10297e-05	0.000158793	4.09346e-05	6.36212e-06	6.6859e-06	5.52439e-06	0.000137503	0.00321654	0.0038566	0.000138548	7.10607e-05	1.28962e-05	-0.447309	724
725	0.000381434	21.7542	0.693434	0.000342405	0.000249134	3.75602e-05	1.88283e-05	-4.47996e-06	-2.71031e-07	-0.00300838	0.460524	-0.000782623	0.000105165	7.15168e-05	3.90292e-05	0.000158351	4.06815e-05	7.6039e-06	4.85853e-06	6.77628e-06	2.80997e-07	0.00249187	0.0287697	0.000168185	6.25362e-05	9.61258e-06	0.246473	725
726	0.000635268	15.4327	0.327251	0.000762456	0.000640914	5.90595e-05	5.06922e-05	-2.65306e-05	-3.12894e-05	-0.000281952	-0.0212516	-0.00082585	0.000249063	4.28757e-06	-0.000127189	0.000158767	2.91853e-05	7.42173e-06	4.35912e-06	6.4539e-06	6.94308e-06	0.000936472	0.00147978	0.000158066	4.98506e-05	5.37707e-06	-0.801104	726
727	0.000237171	22.7333	0.462923	0.000205133	0.000423391	-3.19237e-05	-1.9881e-05	-7.9452e-06	-0.00540722	0.00176406	0.285783	-0.000342078	-0.000179377	7.37619e-05	3.20381e-05	0.000158222	4.17396e-05	1.10653e-05	5.9751e-06	7.31856e-06	0.0016064	0.00249063	0.0370941	0.00013211	6.11073e-05	9.29764e-06	0.202488	727
728	0.000292292	14.1218	0.414968	1.8194e-05	0.000509733	4.60731e-05	6.51343e-05	-4.27173e-05	-3.04164e-05	0.00542609	-0.0349875	-0.00179353	0.000454208	-1.88886e-05	0.000274098	0.000156307	2.93682e-05	6.83902e-06	4.40053e-06	6.18733e-06	6.90053e-06	0.000927599	0.00271229	0.000129686	4.80331e-05	5.04021e-06	1.75359	728
729	0.000382125	14.1391	0.411735	-2.96375e-05	0.000525775	4.28549e-05	6.19044e-05	-4.44403e-05	-3.09477e-05	0.00503448	-0.0358415	-0.0018567	0.000453852	-2.18424e-05	0.000411763	0.000155862	2.92704e-05	6.79193e-06	4.35528e-06	6.13937e-06	6.90044e-06	0.000920155	0.00277044	0.000129705	4.804e-05	5.01433e-06	2.64184	729
730	0.000280031	22.6157	0.204809	0.000378966	0.000429461	2.91079e-05	3.5418e-05	-2.04904e-05	-0.00109447	0.00900382	-0.000227881	0.000999997	-0.000180583	4.29795e-05	-9.89353e-05	0.00015879	3.84841e-05	9.61305e-06	7.19941e-06	6.33078e-06	0.00163322	0.00119784	0.0013235	0.000194277	6.42869e-05	1.21813e-05	-0.623059	730
731	0.0007752	22.1564	0.324717	0.000622492	0.000421923	2.6098e-05	-2.56621e-05	-3.03068e-05	-0.000389759	0.00866632	0.0139914	-0.000354472	-0.000166887	9.42835e-05	0.000152708	0.000158112	3.80988e-05	7.47882e-06	7.26248e-06	5.97453e-06	0.000442403	0.00179348	0.00107976	0.000183101	6.53602e-05	1.34596e-05	0.965822	731
732	0.000350768	22.5618	0.558889	0.00034466	0.000356294	-2.65125e-05	-2.88006e-05	1.30853e-06	-0.000305143	0.028699	0.019318	-0.00107305	-0.000279415	-4.76166e-05	6.10761e-06	0.0001588	4.23105e-05	6.24372e-06	6.4889e-06	5.38832e-06	0.000137265	0.00305321	0.00117542	0.000156203	7.25722e-05	1.25318e-05	0.038461	732
733	0.000434516	23.1907	0.263179	0.000461358	0.000286973	3.22632e-05	-3.44617e-05	-1.64326e-05	-9.64901e-05	0.0136066	0.0117305	0.000103626	-0.000100839	5.24046e-05	-2.68422e-05	0.000158309	3.84875e-05	8.92724e-06	1.01941e-05	5.99362e-06	0.000442642	0.00163015	0.00108781	0.000178531	6.37072e-05	1.44749e-05	-0.169556	733
734	0.000299007	22.8872	0.588325	0.000211977	0.000324684	-3.12016e-05	-3.1359e-05	6.54843e-06	-0.000301175	0.0297616	0.0204846	-0.00105706	-0.00027147	-5.87349e-05	8.70303e-05	0.000158833	4.31615e-05	6.31823e-06	6.68048e-06	5.51142e-06	0.000136674	0.00310849	0.00121158	0.000156726	7.21229e-05	1.33149e-05	0.547937	734
735	0.000205987	22.9428	0.217229	0.00021196	0.000259535	-3.24138e-06	-8.61908e-06	8.92081e-06	-1.4956e-05	0.010716	0.482388	-0.000336657	-0.00010831	2.1187e-05	-5.97209e-06	0.000157158	4.32379e-05	8.15336e-06	6.16924e-06	6.93191e-06	1.0884e-05	0.00290563	0.0982331	0.000142878	7.03209e-05	1.49299e-05	-0.0380005	735
736	0.000495544	14.7238	0.421534	0.000579008	0.000663702	5.79186e-05	5.25391e-05	-3.35374e-05	-3.35897e-05	0.00132583	-0.0398588	-0.00200652	0.000371426	-3.00914e-05	-8.34634e-05	0.000158283	2.92278e-05	7.42831e-06	4.34139e-06	5.90375e-06	6.90054e-06	0.000931737	0.00233182	0.000129616	4.71484e-05	4.95535e-06	-0.527306	736
737	0.000354658	20.1414	0.646871	0.000300838	0.00034376	-6.11751e-06	9.27211e-06	1.1374e-05	-3.97735e-07	0.0175599	0.227552	-0.00228903	0.000302353	1.38086e-05	5.38208e-05	0.000157493	3.89413e-05	7.29442e-06	4.2409e-06	6.59093e-06	2.80399e-07	0.00153122	0.0195383	0.000180853	5.64195e-05	7.21911e-06	0.341734	737
738	0.000440777	18.4188	0.307144	0.000547133	0.000531536	4.47453e-05	6.45479e-05	-1.28026e-06	-0.000320983	0.009526	-0.0127101	-0.000387792	-5.59952e-05	-1.0645e-05	-0.000106355	0.000158816	3.37546e-05	9.47567e-06	5.1268e-06	6.23124e-06	7.92007e-05	0.00110394	0.00145727	0.000151873	5.83232e-05	5.741e-06	-0.669676	738
739	0.00021846	25.1081	0.42636	0.000179631	0.000164317	2.37369e-05	-1.22862e-05	1.68684e-05	-3.88237e-06	0.0172527	0.0145595	0.000790972	-0.000265917	5.40465e-05	3.88294e-05	0.000158735	4.26038e-05	1.12515e-05	1.32451e-05	5.85056e-06	7.17416e-06	0.00149037	0.0014154	0.000183386	6.86109e-05	8.2609e-06	0.244619	739
740	0.000234081	21.5382	0.463538	0.000266658	0.000563063	-3.06067e-05	-1.84426e-05	-2.35217e-05	-0.00701344	-0.00423812	0.0594334	-0.000591708	-0.00023768	0.000102068	-3.25774e-05	0.000157984	3.87128e-05	8.57176e-06	5.35269e-06	7.03076e-06	0.00202517	0.00247978	0.00720093	0.000128363	6.34751e-05	8.75368e-06	-0.206207	740
741	4.77492e-05	24.8748	0.429956	0.000300846	0.000194846	2.71452e-05	1.27195e-06	1.95645e-05	-2.10827e-06	0.0174556	0.0159127	0.000768673	-0.000339559	3.50116e-05	-0.000253097	0.00015705	4.1991e-05	1.12384e-05	1.3195e-05	6.0348e-06	7.17258e-06	0.0014738	0.00141962	0.000180967	6.81188e-05	6.16384e-06	-1.61157	741
742	0.000321399	23.3965	0.674053	0.000393064	0.000296294	1.42671e-05	5.38671e-06	-7.7101e-06	-3.7561e-07	-0.00343331	0.515346	-0.000565329	8.71083e-06	6.22248e-05	-7.16648e-05	0.000157652	4.53984e-05	9.1959e-06	5.48573e-06	7.11759e-06	2.82422e-07	0.00243475	0.0305491	0.000158823	7.05438e-05	9.59714e-06	-0.454575	742
743	0.00039936	19.6048	0.383406	0.000365896	0.000315012	4.60118e-05	3.26969e-05	1.5456e-05	-5.23043e-06	0.0177106	0.0116689	0.000360738	-0.000374545	3.02782e-05	3.34635e-05	0.00015902	3.4424e-05	1.01919e-05	1.27657e-05	6.03653e-06	7.12649e-06	0.00116692	0.00136308	0.000129576	5.64031e-05	5.52638e-06	0.210436	743
744	0	24.516	0.531047	0.00015687	0.000420626	-1.31053e-05	-2.67987e-05	-1.31551e-05	-0.000359335	0.0104306	0.0207236	-0.00152187	-0.000221285	-8.28387e-05	-0.00015687	0.000158024	4.32914e-05	6.67916e-06	6.54727e-06	5.14528e-06	0.000136198	0.00264902	0.00116236	0.000192445	7.17216e-05	1.31213e-05	-0.992697	744
745	0.000493431	20.8395	0.375793	0.000367339	0.000168605	-6.41811e-06	5.82811e-06	1.12755e-05	-7.06464e-06	0.020555	0.0084501	0.000742445	-0.000238639	2.49144e-05	0.000126092	0.000158557	3.68059e-05	1.02859e-05	1.05016e-05	5.82355e-06	7.16116e-06	0.00119367	0.00138847	0.000176276	6.0033e-05	6.04794e-06	0.795245	745
746	0.00015419	20.6213	0.398217	0.000443262	0.000440635	-5.32595e-05	-2.83282e-05	5.92483e-07	-0.000344962	0.0145486	0.0257405	-0.000493525	-0.000329	4.75536e-05	-0.000289072	0.000155254	3.94223e-05	6.4295e-06	6.87304e-06	5.76359e-06	0.000138931	0.00309305	0.00433993	0.000128851	6.49531e-05	1.0358e-05	-1.86193	746
747	0.00109496	14.4188	0.370289	0.000777164	0.000654966	2.57283e-05	4.67102e-05	-2.442e-05	-3.45484e-05	0.00290544	-0.0441205	-0.00230146	0.000385102	-3.31375e-05	0.0003178	0.000158444	2.88508e-05	6.44515e-06	4.28645e-06	6.51776e-06	6.91873e-06	0.000891342	0.00308051	0.000133413	4.73733e-05	4.8821e-06	2.00576	747
748	0.000744819	19.73	0.281648	0.000500525	0.000718469	-7.80562e-10	2.48522e-05	-4.17813e-05	-0.00390986	0.00396978	0.0111038	-0.001804	-0.000170013	3.60783e-05	0.000244294	0.000158573	3.68823e-05	7.14074e-06	4.39472e-06	6.56389e-06	0.00222944	0.00104731	0.00134809	0.000231051	5.57366e-05	7.925e-06	1.54057	748
749	0.000626211	22.1368	0.558282	0.000297777	0.000314168	-3.53706e-05	-3.05224e-05	1.24289e-05	-0.000286336	0.0305289	0.0250495	-0.000795794	-0.000295459	-2.74748e-05	0.000328434	0.000158942	4.26272e-05	6.21953e-06	6.57261e-06	5.50631e-06	0.000136642	0.00304572	0.00142341	0.00015036	6.94364e-05	1.26376e-05	2.06638	749
750	0.000376523	23.0122	0.153207	0.000219793	0.000220421	-3.03089e-06	-1.23048e-05	1.02601e-05	-1.55706e-05	0.0102436	0.34143	-0.000135654	-4.66207e-05	5.67016e-05	0.00015673	0.000158798	4.29294e-05	8.19474e-06	6.84023e-06	7.06749e-06	1.08948e-05	0.00293053	0.116934	0.000138611	7.08671e-05	1.45891e-05	0.986976	750
751	0.000972321	14.3543	0.376085	0.000761032	0.000602405	9.09891e-06	4.37932e-05	-3.89942e-05	-7.81429e-07	0.00516472	-0.0444832	-0.00251413	0.00040056	-2.78025e-05	0.00021129	0.000158117	2.97533e-05	5.99104e-06	4.11555e-06	6.69443e-06	2.79382e-07	0.00095546	0.0051506	0.000124826	4.83295e-05	4.99755e-06	1.33629	751
752	0.000355682	22.0001	0.208603	0.000480861	0.000546012	4.61111e-05	4.97625e-05	-2.67195e-05	-0.00250626	0.00111214	0.000257989	0.000481573	-6.37258e-05	7.73757e-05	-0.000125179	0.000158468	3.83402e-05	7.95907e-06	4.95305e-06	6.68695e-06	0.00170796	0.00101291	0.00127984	0.000199175	6.60519e-05	1.09894e-05	-0.789933	752
753	0.000283713	22.6192	0.558681	0.000368741	0.000375507	-2.45006e-05	-2.81974e-05	-5.04079e-07	-0.000310037	0.0276799	0.0191818	-0.00114352	-0.000300727	-5.40958e-05	-8.50281e-05	0.000158601	4.20365e-05	6.22704e-06	6.47163e-06	5.35043e-06	0.000137349	0.00301208	0.00116377	0.000155359	7.29123e-05	1.24762e-05	-0.536113	753
754	0.00122769	14.7177	0.354713	0.000897296	0.000635563	2.41547e-06	3.96871e-05	-3.55952e-05	-7.83914e-07	0.00560069	-0.0586967	-0.00264509	0.000357296	-2.77088e-05	0.000330392	0.00015809	2.97377e-05	5.99664e-06	4.02373e-06	6.65159e-06	2.79347e-07	0.000975703	0.00665625	0.000124095	4.81308e-05	4.96095e-06	2.0899	754
755	0.000383565	22.3764	0.486415	0.000357651	0.000539222	-4.13959e-06	-1.22037e-06	-3.26944e-05	-0.00867003	-0.00703392	0.102565	-0.000611127	-0.000186769	0.000107589	2.59145e-05	0.000157805	4.12126e-05	9.96383e-06	5.49949e-06	7.48247e-06	0.00184201	0.00239611	0.0107772	0.00013694	6.162e-05	8.35895e-06	0.164218	755
756	0.00042623	17.9054	0.552689	0.000442941	0.000440256	-2.33711e-05	1.06349e-07	-6.41085e-06	-6.33876e-07	0.005454	0.232457	-0.00250266	0.000390804	2.56957e-06	-1.67115e-05	0.000158816	3.45796e-05	6.68821e-06	4.07908e-06	6.66435e-06	2.79931e-07	0.00106823	0.016409	0.000162353	5.19881e-05	6.54471e-06	-0.105226	756
757	0.000132886	22.8745	0.346859	0.000210741	0.000228929	1.37611e-05	2.25059e-06	6.56223e-06	-2.33878e-07	0.0130119	0.461657	-0.000285979	-0.000103614	2.23408e-05	-7.78557e-05	0.000158833	4.30557e-05	7.83747e-06	5.57581e-06	6.79023e-06	2.81464e-07	0.00294403	0.0783304	0.000146093	7.17715e-05	1.40074e-05	-0.490173	757
758	0.000354139	15.1063	0.430424	0.000744326	0.000681234	7.39998e-05	5.58173e-05	-3.23314e-05	-3.36517e-05	0.000265075	-0.0387592	-0.00188289	0.000347915	-2.52393e-05	-0.000390186	0.000158583	2.98027e-05	7.97913e-06	4.38313e-06	5.78662e-06	6.89999e-06	0.000973614	0.00211462	0.000127635	4.71627e-05	4.98416e-06	-2.46046	758
759	0.000421186	23.6516	0.351159	0.000345282	0.000613206	-6.05326e-06	-2.86864e-05	-2.49367e-05	-0.00172005	0.00680808	0.0172201	-0.00147334	-0.000357934	5.31747e-06	7.5904e-05	0.000158273	4.21331e-05	6.47581e-06	6.0805e-06	5.64454e-06	0.000559996	0.00224976	0.00109966	0.000192198	7.04604e-05	1.14919e-05	0.479577	759
760	7.87024e-06	23.5299	0.358213	0.000185799	0.00033672	-1.22594e-05	-2.49183e-05	-4.38145e-06	-0.000176726	0.00451539	0.246297	-0.000260475	-0.000281496	3.87984e-05	-0.000177928	0.000158577	4.36115e-05	7.22158e-06	7.89465e-06	5.7513e-06	9.66023e-05	0.00320701	0.022294	0.00012537	7.27329e-05	1.16066e-05	-1.12203	760
761	4.54227e-05	23.2674	0.393529	4.16891e-05	0.000315353	-2.83298e-05	-2.76607e-05	2.90789e-06	-0.000246706	0.00431941	0.129998	-0.000530596	-0.000185045	5.70251e-06	3.73355e-06	0.000158153	4.18435e-05	6.69293e-06	7.61123e-06	5.59009e-06	9.71642e-05	0.00323649	0.0124179	0.00012621	7.20057e-05	1.25437e-05	0.0236071	761
762	0.000264852	22.4867	0.396899	0.000284894	0.000184517	2.09158e-05	2.9664e-06	1.43996e-05	-3.79838e-06	0.0182299	0.0138719	0.000727559	-0.000289023	3.28723e-05	-2.00411e-05	0.000158551	3.81454e-05	1.07194e-05	1.2909e-05	6.07088e-06	7.16199e-06	0.00134415	0.00138378	0.00017537	6.19189e-05	5.97995e-06	-0.126402	762
763	0.000174362	21.0383	0.478249	0.000201422	0.000456104	-2.24867e-05	-2.38127e-05	-1.30679e-05	-0.000338982	0.0213308	0.0184151	-0.000886295	-0.000326043	1.78574e-05	-2.70602e-05	0.000158499	3.98837e-05	6.09439e-06	6.22271e-06	5.22997e-06	0.000137517	0.00289944	0.00115163	0.000152166	6.99414e-05	1.06691e-05	-0.170728	763
764	8.39229e-05	29.6251	0.513646	0.000163976	9.51692e-05	2.60059e-05	-3.49601e-05	1.98858e-05	-1.21861e-06	0.0165907	0.0205838	0.000661799	-0.000200751	4.89192e-05	-8.00526e-05	0.000157658	5.17051e-05	1.18e-05	1.52628e-05	6.29587e-06	7.22372e-06	0.00182744	0.00129814	0.000205458	8.11736e-05	1.41219e-05	-0.50776	764
765	0.000530891	21.6929	0.535504	0.000330281	0.000317437	-3.30481e-05	-2.68435e-05	7.38327e-06	-0.000298258	0.0286563	0.0229374	-0.000815737	-0.000231898	-1.27936e-05	0.00020061	0.000158895	4.17676e-05	6.19435e-06	6.3668e-06	5.45874e-06	0.00013667	0.00296659	0.00132661	0.000149333	6.963e-05	1.2028e-05	1.26253	765
766	8.48436e-05	22.306	0.659141	6.10529e-05	0.000194663	3.15116e-05	2.82787e-05	-2.16178e-06	-2.21511e-07	0.00299659	0.47647	-0.000867532	0.000177349	5.39858e-05	2.37908e-05	0.000157149	4.1789e-05	7.25799e-06	4.72357e-06	6.89739e-06	2.80665e-07	0.0026367	0.0313967	0.000174209	6.1793e-05	9.76115e-06	0.15139	766
767	0	23.9985	0.402894	8.0356e-05	0.000308431	-8.37269e-06	-2.69805e-05	-2.14186e-06	-0.000147993	0.00723643	0.25235	-0.000192786	-0.000283584	4.36946e-05	-8.0356e-05	0.000158497	4.59048e-05	7.32652e-06	8.72079e-06	5.83418e-06	9.63414e-05	0.00328846	0.020186	0.000129368	7.675e-05	1.17021e-05	-0.506988	767
768	0.00014901	21.1094	0.477393	0.00023715	0.00020253	1.11827e-05	2.66532e-06	1.91563e-06	-9.53284e-06	0.0109882	0.366463	-0.000261718	-3.51282e-06	5.4274e-05	-8.81397e-05	0.00015904	4.07864e-05	8.13222e-06	5.43131e-06	6.95416e-06	1.09192e-05	0.00273168	0.0572859	0.000141575	6.51441e-05	1.2195e-05	-0.554197	768
769	0.000953158	19.9518	0.21944	0.000600959	0.000707553	1.74797e-05	3.14424e-05	-2.71947e-05	0.00568451	0.000721968	0.00503871	-0.00205855	-5.36332e-05	1.92677e-05	0.000352199	0.000158703	3.70514e-05	7.02939e-06	4.45389e-06	6.92211e-06	0.0021558	0.000994692	0.00144841	0.000232052	5.53704e-05	7.57725e-06	2.21924	769
770	0.000291245	23.246	0.212171	0.000126224	0.000259364	4.5039e-06	-3.90255e-06	1.0807e-05	-0.000156838	0.00797676	-0.34003	-6.18954e-05	-6.10608e-05	0.000104163	0.000165021	0.000158882	4.26107e-05	8.26833e-06	7.0439e-06	7.07402e-06	0.00012755	0.00309178	0.119252	0.000133208	7.03351e-05	1.45968e-05	1.03863	770
771	0.000202495	20.207	0.43198	0.0002608	0.000551969	-1.99274e-05	-2.63258e-05	-1.05342e-05	-0.00155989	0.0140951	0.0194083	-0.000857317	-0.000379371	5.43026e-05	-5.83048e-05	0.00015905	3.82908e-05	5.97044e-06	6.33713e-06	5.78636e-06	0.000441393	0.00276974	0.00119284	0.000152225	6.64485e-05	9.82578e-06	-0.366581	771
772	0.000185689	21.2458	0.433097	0.000200256	0.000530323	-1.77048e-05	-2.6628e-05	-2.0091e-05	-0.000383919	0.0171219	0.01731	-0.00107893	-0.000363842	2.23881e-05	-1.4567e-05	0.000158324	4.02252e-05	6.07401e-06	6.27401e-06	5.14888e-06	0.000137689	0.00284944	0.00113315	0.000167088	7.00067e-05	1.04911e-05	-0.0920078	772
773	0.000778037	19.59	0.376351	0.00069932	0.000746169	-4.14285e-05	8.02456e-06	-1.01433e-05	-0.00189841	0.00712841	-0.00345421	-0.00255113	5.80209e-06	3.49614e-06	7.87171e-05	0.000158658	3.6088e-05	7.51826e-06	4.28006e-06	6.9482e-06	0.00127309	0.00101378	0.00348753	0.000190906	5.56747e-05	7.56233e-06	0.496144	773
774	0.000129067	22.2379	0.295636	0.000238791	0.000261972	3.41731e-06	-2.07336e-06	6.61872e-06	-1.26887e-05	0.0102818	0.456368	-0.00039253	-9.93284e-05	1.71864e-05	-0.000109724	0.000158682	4.19891e-05	8.10629e-06	5.73875e-06	6.92645e-06	1.09077e-05	0.00282055	0.0821667	0.000143118	6.91776e-05	1.45444e-05	-0.691468	774
775	0.000368855	25.2695	0.395614	0.000448893	6.93742e-05	5.19746e-06	-6.00523e-05	6.07757e-06	-8.82109e-05	0.018333	0.0168667	0.000978829	-0.000138229	7.82348e-05	-8.00373e-05	0.000158699	4.30145e-05	1.12364e-05	1.4173e-05	6.14065e-06	0.000112053	0.00156675	0.00131194	0.000201006	6.77903e-05	1.22295e-05	-0.504333	775
776	2.85262e-05	23.4605	0.403614	5.87904e-05	0.000311893	-2.62571e-05	-3.05936e-05	2.36635e-06	-0.00024375	0.0032407	0.13808	-0.000529646	-0.000182999	6.44736e-06	-3.02642e-05	0.000158586	4.22418e-05	6.66082e-06	7.68776e-06	5.60058e-06	9.7233e-05	0.00325875	0.0126159	0.000126336	7.25746e-05	1.25893e-05	-0.190838	776
777	1.20505e-05	24.0611	0.411636	0.000136061	0.000296123	-1.41359e-05	-2.25674e-05	-4.57537e-06	-0.000189219	0.00509652	0.2286	-0.000395968	-0.00021253	1.00751e-05	-0.00012401	0.000158765	4.3902e-05	7.0707e-06	7.64104e-06	5.67085e-06	9.6293e-05	0.00318994	0.0184417	0.000125498	7.42863e-05	1.23313e-05	-0.781092	777
778	0.000833309	20.7759	0.414168	0.000664527	0.00074524	-2.20227e-05	2.7605e-06	-1.68997e-05	-0.00867098	0.0143086	0.0154794	-0.00153917	-0.00039398	3.2316e-05	0.000168782	0.00015866	3.87006e-05	8.06527e-06	4.15157e-06	7.25226e-06	0.00216558	0.0016661	0.00276073	0.000170671	6.1177e-05	8.04302e-06	1.06379	778
779	0.000335823	15.4449	0.393696	0.000671899	0.000427819	0.000102064	8.69692e-05	-2.0645e-05	-2.29259e-05	0.00709707	-0.0212458	-0.000975394	0.000366827	6.11259e-06	-0.000336076	0.000153467	3.06801e-05	8.23811e-06	4.49091e-06	6.03066e-06	5.14827e-06	0.000993554	0.00213172	0.000125735	4.78615e-05	5.07553e-06	-2.1899	779
780	0.000103218	22.2334	0.18314	0.000204132	0.000316138	-9.33504e-06	-1.31909e-05	3.69463e-06	-0.000166157	0.00716274	0.0427892	-0.00020006	-0.000193401	6.55922e-05	-0.000100914	0.000158168	4.15064e-05	7.47233e-06	6.60667e-06	6.47428e-06	0.00010131	0.00315256	0.0386562	0.000127943	6.91302e-05	1.15669e-05	-0.638017	780
781	0.000611597	14.2911	0.4057	1.80417e-05	0.000580502	3.84974e-05	5.63577e-05	-3.92651e-05	-3.21765e-05	0.00398769	-0.0381872	-0.00199948	0.00042064	-2.70793e-05	0.000593555	0.000156099	2.89876e-05	6.83549e-06	4.33299e-06	6.15432e-06	6.90289e-06	0.000910665	0.00267939	0.000130415	4.75271e-05	4.96708e-06	3.80242	781
782	0.000260025	20.6842	0.480494	0.000300055	0.000391486	-2.71682e-05	-2.29819e-05	-3.16537e-06	-0.000313818	0.0211938	0.0219846	-0.000744689	-0.000245828	2.76777e-05	-4.0031e-05	0.000158675	3.98833e-05	6.10134e-06	6.20214e-06	5.39782e-06	0.000137451	0.00281645	0.00129123	0.000145936	6.83307e-05	1.06684e-05	-0.252284	782
783	0.000447692	23.8668	0.551313	0.00060967	0.000607691	-5.76362e-06	-1.80125e-06	-9.57453e-06	-0.0114808	0.000157831	0.175818	-0.000891855	-0.000265131	8.37322e-05	-0.000161979	0.000158634	4.34202e-05	9.4132e-06	4.80536e-06	7.84246e-06	0.00177431	0.00234908	0.0118439	0.000158475	6.51575e-05	8.24541e-06	-1.02108	783
784	0.000896767	22.5863	0.385548	0.000633458	0.000511933	1.83571e-05	-3.24426e-05	-4.03956e-05	-0.00171796	0.00782646	0.0146624	-0.000460657	-0.000244703	0.000134364	0.000263309	0.000158433	3.89598e-05	7.02185e-06	6.16586e-06	5.95817e-06	0.000715233	0.00181849	0.0010858	0.000185889	6.81076e-05	1.22902e-05	1.66196	784
785	0.000551193	21.313	0.636405	0.000469384	0.000331684	-4.23183e-06	4.12602e-06	8.2786e-06	-4.0861e-07	0.0133418	0.277451	-0.00217826	0.000344862	1.10392e-05	8.18085e-05	0.000158847	4.08635e-05	7.35367e-06	4.17688e-06	6.71491e-06	2.806e-07	0.0017008	0.0188573	0.000185235	6.03591e-05	7.42645e-06	0.515015	785
786	0.000818716	15.0033	0.3136	0.00081575	0.000667833	1.23783e-05	4.17126e-05	-6.8514e-06	-3.61861e-05	0.00232093	-0.0409976	-0.00194582	0.000327108	-2.00843e-05	2.96575e-06	0.000158952	2.994e-05	6.36924e-06	4.23611e-06	6.71863e-06	6.93559e-06	0.00088715	0.0026464	0.000163674	4.77971e-05	5.27843e-06	0.0186582	786
787	0.000360013	23.7823	0.323605	0.000379293	0.000190391	-2.56921e-06	-3.52949e-05	2.53796e-06	0.000291741	0.0183371	0.0113958	0.00105073	-0.000280976	7.55049e-05	-1.92801e-05	0.000158485	4.05759e-05	1.11519e-05	1.18252e-05	6.08718e-06	0.000521374	0.00147317	0.00136609	0.000199527	6.48807e-05	1.17893e-05	-0.121653	787
788	0.000481067	22.8109	0.20215	0.000171215	0.00027993	1.4166e-06	-4.89423e-06	1.05251e-05	-0.000172694	0.00541387	-0.231547	-0.000138181	-6.45964e-05	0.000101798	0.000309852	0.000157695	4.1229e-05	8.31897e-06	7.07086e-06	6.9116e-06	0.000127404	0.00300527	0.120129	0.000130291	6.86076e-05	1.45202e-05	1.96489	788
789	3.77299e-05	17.8997	0.34944	0.000207788	0.000149715	3.31339e-05	0.000103982	1.71323e-05	-7.70963e-06	0.0195025	0.00853557	0.000104907	4.35415e-05	3.49891e-05	-0.000170058	0.000153683	3.30583e-05	1.02865e-05	9.38506e-06	6.15436e-06	5.1536e-06	0.00114461	0.00149982	0.000122338	5.23229e-05	5.1668e-06	-1.10655	789
790	0.00091964	17.574	0.249406	0.000649075	0.000583805	3.25222e-05	3.84808e-05	-4.06669e-05	0.0017504	0.000337776	-0.00784971	-0.000759334	0.000187208	3.8598e-05	0.000270565	0.000158444	3.13738e-05	7.10965e-06	4.38965e-06	6.75492e-06	0.00120783	0.00092773	0.0014128	0.000192783	5.39531e-05	7.05729e-06	1.70764	790
791	5.59391e-05	22.5578	0.670886	0.000125561	0.000165092	3.54152e-05	2.66195e-05	-3.91203e-06	-2.24159e-07	0.000416731	0.517287	-0.000580138	0.000168884	6.3715e-05	-6.96224e-05	0.000158331	4.20481e-05	7.31768e-06	4.85198e-06	6.87388e-06	2.8071e-07	0.00274004	0.0344476	0.000172781	6.37322e-05	1.02037e-05	-0.439726	791
792	0.000411165	19.7954	0.398372	0.000311786	0.000692193	3.19452e-05	1.53459e-05	-3.1183e-05	-0.0021205	0.0105006	0.0177337	-0.00150057	-0.000403446	8.98368e-05	9.93787e-05	0.000158699	3.69842e-05	6.81205e-06	4.48206e-06	6.24729e-06	0.000809098	0.00132993	0.0011926	0.000205797	6.02122e-05	9.33499e-06	0.626211	792
793	0.000371882	15.4229	0.417588	0.00049049	0.000555134	-8.69199e-06	3.22971e-05	-2.22977e-05	-6.65443e-07	0.00890479	-0.0491979	-0.00295016	0.000412497	-1.34976e-05	-0.000118608	0.000157723	3.09526e-05	6.02679e-06	3.91821e-06	6.81676e-06	2.79389e-07	0.00107471	0.0127125	0.000123941	4.92383e-05	5.0593e-06	-0.752001	793
794	9.99343e-05	22.3656	0.635917	0.000190766	0.000135345	2.85854e-05	1.12162e-05	7.2696e-06	-2.37128e-07	0.00827794	0.464819	-0.000140156	7.12651e-05	6.23532e-05	-9.08314e-05	0.000159101	4.22935e-05	7.59866e-06	5.20389e-06	6.63859e-06	2.80997e-07	0.0028531	0.0439193	0.000152293	6.88853e-05	1.16e-05	-0.570904	794
795	0.000951305	19.9371	0.277352	0.00063156	0.000676924	-1.50689e-05	1.97718e-05	-3.40751e-05	0.00168709	0.00468678	0.00738995	-0.00178916	-8.78311e-05	3.2325e-05	0.000319745	0.000158561	3.71142e-05	7.39157e-06	4.36467e-06	6.71429e-06	0.00222432	0.00103956	0.00172632	0.00022809	5.5354e-05	7.67504e-06	2.01654	795
796	0.000573991	15.2979	0.348868	0.00074852	0.00065257	6.4886e-05	5.39532e-05	-2.24031e-05	-3.1273e-05	-0.00044805	-0.0240535	-0.00104479	0.000286388	-7.58407e-06	-0.000174529	0.000158956	2.90122e-05	7.5502e-06	4.26758e-06	6.44325e-06	6.94099e-06	0.00094352	0.00151859	0.00015117	4.92192e-05	5.08555e-06	-1.09797	796
797	0.000214092	26.0755	0.396367	0.000289301	0.000435698	-8.45374e-06	-3.32957e-05	-2.33097e-05	-0.00071154	0.0066595	0.0160888	-0.00108063	-0.00016568	-7.55848e-06	-7.52093e-05	0.000154267	4.44475e-05	7.1305e-06	6.51174e-06	5.75621e-06	0.000399688	0.00229786	0.00111513	0.000199498	7.60718e-05	1.65658e-05	-0.487528	797
798	0.000324416	20.8245	0.388711	0.000379089	0.000629939	-2.12768e-05	-2.42947e-05	-2.97956e-05	-0.00333149	0.01484	0.0159391	-0.000858155	-0.000459194	6.64518e-05	-5.46733e-05	0.000158993	3.92114e-05	6.10532e-06	6.46112e-06	5.93662e-06	0.000756209	0.00252422	0.00112829	0.000174828	6.62461e-05	9.71511e-06	-0.343871	798
799	0.00013065	20.9209	0.300793	0.000320661	0.000380988	-3.41346e-05	-2.0192e-05	2.68119e-06	-0.000239274	0.00681878	0.0534283	-0.000372545	-0.00019854	6.06479e-05	-0.000190011	0.000157821	3.84639e-05	9.19381e-06	6.00182e-06	6.9011e-06	0.00012988	0.0028569	0.0402379	0.000121918	6.08617e-05	9.89e-06	-1.20397	799
800	0.00045269	22.6893	0.222308	0.00044715	0.000349632	4.03074e-05	-2.60109e-05	-1.74307e-05	-0.000215375	0.0119281	0.0102848	7.97703e-05	-0.000134768	5.42414e-05	5.54003e-06	0.000157978	3.81102e-05	8.72403e-06	9.81818e-06	6.00238e-06	0.000442324	0.00151943	0.00109263	0.000181168	6.35429e-05	1.40129e-05	0.0350684	800
801	0.000418099	22.5748	0.695635	0.000368452	0.000270758	2.81189e-05	1.16341e-05	-1.09473e-05	-3.11482e-07	-0.00353052	0.482175	-0.000702686	6.86353e-05	6.41963e-05	4.96472e-05	0.000158392	4.24649e-05	8.03322e-06	4.94924e-06	6.72312e-06	2.81283e-07	0.00246642	0.0285027	0.000163659	6.77206e-05	9.79118e-06	0.313446	801
802	0.000343649	20.2248	0.382976	0.0003264	0.000675651	-3.26344e-05	-1.30518e-05	-2.9281e-05	-0.00660705	0.00639424	0.0179673	-0.000542706	-0.000471858	9.5505e-05	1.72494e-05	0.000158835	3.76256e-05	6.59996e-06	6.37055e-06	6.41662e-06	0.00228663	0.00236813	0.00131703	0.000165606	6.29915e-05	9.26906e-06	0.1086	802
803	0.000523599	20.4418	0.401679	0.000347489	0.000724577	-3.59171e-05	-1.52918e-05	-1.85731e-05	-0.007488	-0.00123359	0.0226593	-0.000951325	-0.00041105	8.89418e-05	0.000176111	0.000158813	3.76723e-05	7.90962e-06	5.0705e-06	7.13611e-06	0.00222481	0.00233715	0.00246037	0.000141722	6.45194e-05	8.2423e-06	1.10892	803
804	1.15018e-05	24.9131	0.441099	5.73612e-05	0.000198297	2.8233e-05	5.27287e-06	2.04285e-05	-1.64649e-06	0.0173048	0.0166854	0.000771024	-0.000353035	3.56357e-05	-4.58594e-05	0.000158204	4.20325e-05	1.13556e-05	1.34297e-05	6.09129e-06	7.17356e-06	0.00148848	0.00141929	0.000179718	6.83897e-05	6.21367e-06	-0.289875	804
805	0.000147005	20.7387	0.407669	0.000217914	0.000235724	-1.5698e-06	-2.01357e-06	6.33388e-06	-1.29959e-05	0.0108922	0.366368	-0.000278073	-4.71603e-05	4.67211e-05	-7.09092e-05	0.000158472	3.99016e-05	8.58981e-06	5.63844e-06	6.93832e-06	1.09309e-05	0.0027172	0.0658537	0.000139583	6.35006e-05	1.27769e-05	-0.447456	805
806	0.000260457	24.4716	0.414401	0.000175123	0.000154931	2.22265e-05	-1.35558e-05	1.54509e-05	-4.23866e-06	0.0175971	0.0139191	0.000795187	-0.000244144	5.24931e-05	8.53338e-05	0.000158825	4.14513e-05	1.11199e-05	1.28721e-05	5.81046e-06	7.17312e-06	0.00146131	0.00141194	0.000183031	6.7254e-05	8.14628e-06	0.53728	806
807	0.000317481	22.0523	0.644509	0.000257846	0.000238271	1.9557e-05	2.22813e-05	5.51481e-06	-2.4073e-07	0.0125828	0.364015	-0.00128673	0.00017638	4.45054e-05	5.96343e-05	0.000158407	4.19573e-05	7.49107e-06	4.5763e-06	6.88038e-06	2.80936e-07	0.00223585	0.0238039	0.000180085	6.01557e-05	8.7004e-06	0.376463	807
808	0.000336217	22.2441	0.153768	0.000507789	0.000460787	4.46601e-05	1.16044e-05	-2.12453e-05	-0.000500697	0.00606758	0.0054807	0.000260519	-0.000135257	7.05549e-05	-0.000171572	0.000157462	3.83919e-05	8.50278e-06	8.8207e-06	6.2109e-06	0.00045486	0.00124197	0.00114773	0.00018704	6.5603e-05	1.28923e-05	-1.08961	808
809	8.79217e-05	26.8902	0.467916	0.000202194	0.000181348	2.75299e-05	-1.38397e-05	2.16547e-05	-2.28421e-06	0.0169202	0.0164741	0.000789164	-0.000328847	5.11075e-05	-0.000114272	0.000158738	4.63935e-05	1.16493e-05	1.42568e-05	6.03571e-06	7.18101e-06	0.00158095	0.00142111	0.000187532	7.41149e-05	8.1788e-06	-0.71988	809
810	0.00039449	23.1816	0.157909	0.000222783	0.000235567	-6.81475e-06	-1.36394e-05	1.08882e-05	-0.000202728	0.00924814	0.336295	-0.00015754	-5.29557e-05	5.71596e-05	0.000171707	0.000158739	4.31937e-05	8.48358e-06	6.84632e-06	7.05136e-06	0.000110262	0.00292804	0.114334	0.000138507	7.05728e-05	1.45466e-05	1.08169	810
811	0.000153087	19.8821	0.455707	0.000130284	0.000447491	-4.3959e-05	-2.29973e-05	-5.4263e-06	-0.000324434	0.00439797	0.0779789	-0.000424929	-0.000225659	8.75463e-05	2.28039e-05	0.000158773	3.74089e-05	7.63847e-06	5.45523e-06	6.80706e-06	0.000142138	0.00269992	0.0106111	0.000124947	6.34271e-05	8.91176e-06	0.143626	811
812	0.000192964	23.7079	0.401686	0.000300488	0.000586216	-9.17757e-06	-2.44555e-05	-2.06387e-05	-0.00159949	0.00813798	0.0185143	-0.00171324	-0.000350657	-4.8041e-05	-0.000107525	0.00015834	4.17176e-05	6.46677e-06	6.11913e-06	5.37814e-06	0.000556762	0.00238889	0.00111679	0.000191177	6.98663e-05	1.22975e-05	-0.679074	812
813	0.000547795	20.4399	0.229522	0.000534359	0.000591879	5.46672e-05	5.20369e-05	-2.77447e-05	-0.00136044	0.000830612	-0.00241711	0.000111689	-3.46679e-05	5.89641e-05	1.34356e-05	0.000158846	3.63759e-05	7.74773e-06	4.73994e-06	6.71248e-06	0.00173529	0.000986287	0.00133543	0.000197681	5.90757e-05	9.79352e-06	0.0845827	813
814	0.000642967	16.1983	0.44354	0.000643089	0.000493564	-1.83788e-05	1.20218e-05	-1.88298e-05	-7.12966e-07	0.00488831	0.0934514	-0.00262141	0.000447495	-4.43859e-06	-1.21916e-07	0.000158802	3.11484e-05	6.15755e-06	3.88718e-06	6.83819e-06	2.7952e-07	0.00104393	0.0145781	0.000127801	4.93668e-05	6.04778e-06	-0.000767723	814
815	0.000117576	22.2658	0.183696	0.000195826	0.000313537	-9.96468e-06	-1.22925e-05	5.8142e-06	-0.000171828	0.0072621	-0.0113729	-0.000193464	-0.00017824	6.87107e-05	-7.82505e-05	0.000158877	4.14717e-05	7.58906e-06	6.55216e-06	6.79917e-06	0.000102149	0.00312789	0.0424745	0.000127992	6.89316e-05	1.16418e-05	-0.492523	815
816	0.000426863	22.8793	0.175042	0.000219385	0.000231373	1.53252e-07	-1.16753e-05	1.62398e-05	-0.00017457	0.0106024	0.00846641	-5.69037e-05	-4.999e-05	8.91845e-05	0.000207478	0.000158913	4.17574e-05	8.56293e-06	7.30515e-06	7.23002e-06	0.000112367	0.0029963	0.131658	0.000134792	6.9722e-05	1.50234e-05	1.3056	816
817	0.000203824	22.1967	0.445938	0.000209825	0.000431353	-3.89944e-05	-2.24702e-05	-5.73575e-06	-0.00318895	0.00257352	0.201738	-0.000393761	-0.000193091	7.60189e-05	-6.00091e-06	0.000158944	4.04235e-05	1.09041e-05	6.04385e-06	7.17052e-06	0.00128183	0.00253587	0.0313775	0.000127283	5.98892e-05	9.10518e-06	-0.0377548	817
818	0.000142742	22.9998	0.226403	0.000188289	0.00024575	-1.1325e-07	-6.50384e-06	9.62762e-06	-1.39663e-05	0.0122244	0.499284	-0.000321968	-0.000104133	1.81684e-05	-4.55469e-05	0.000158768	4.33114e-05	8.07706e-06	6.08441e-06	6.98048e-06	1.08863e-05	0.00293438	0.0968645	0.000143407	7.0491e-05	1.50162e-05	-0.286877	818
819	2.32806e-05	26.2438	0.45573	0.000112176	0.000186764	2.95309e-05	-6.55442e-06	2.16164e-05	-1.68221e-06	0.0172311	0.0163507	0.000800511	-0.000339894	3.89311e-05	-8.88951e-05	0.000158164	4.50678e-05	1.15687e-05	1.399e-05	6.09061e-06	7.17739e-06	0.00154375	0.00144207	0.000184495	7.20758e-05	6.56128e-06	-0.562042	819
820	4.66921e-05	23.0079	0.676777	0.000174577	0.000125371	3.17921e-05	1.4741e-05	4.76036e-06	-2.2132e-07	0.00656127	0.493755	-0.000118012	8.256e-05	6.60409e-05	-0.000127885	0.000158918	4.31243e-05	7.4881e-06	5.11848e-06	6.73661e-06	2.80885e-07	0.0028698	0.0425395	0.000161873	6.99477e-05	1.14713e-05	-0.804722	820
821	0.000364392	25.4643	0.444653	0.000496707	5.73472e-05	1.17546e-05	-5.42472e-05	1.62451e-05	-3.26826e-06	0.0195546	0.0180018	0.000866998	-0.000150744	7.35438e-05	-0.000132315	0.000158766	4.33718e-05	1.11499e-05	1.41451e-05	6.03652e-06	7.21694e-06	0.00155795	0.00128984	0.000200963	6.91106e-05	1.20572e-05	-0.833392	821
822	5.38425e-05	22.8845	0.561231	0.000121307	0.000410361	-1.36049e-05	-2.7267e-05	-8.30763e-06	-0.0003377	0.0185409	0.0201344	-0.001489	-0.00026471	-8.87977e-05	-6.74643e-05	0.000158525	4.11471e-05	6.30119e-06	6.38659e-06	5.20689e-06	0.000138437	0.00273817	0.0011629	0.00016328	7.17544e-05	1.29389e-05	-0.425576	822
823	0.000115643	22.3665	0.350159	0.000124252	0.000331713	-4.38879e-05	-3.0169e-05	1.20195e-05	-0.000334077	0.0147784	0.0306073	-0.000730653	-0.000233631	-2.23979e-05	-8.60875e-06	0.000159041	4.05884e-05	6.46978e-06	6.62429e-06	5.49482e-06	0.000138573	0.00316933	0.00625204	0.000131656	7.07688e-05	1.26574e-05	-0.054129	823
824	0.000135399	20.9326	0.352213	0.000211474	0.000249372	7.48141e-08	-2.60675e-06	6.53475e-06	-1.32181e-05	0.0100756	0.409199	-0.000338059	-6.49879e-05	3.33587e-05	-7.60742e-05	0.000155972	3.99056e-05	8.27878e-06	5.65753e-06	6.92121e-06	1.09174e-05	0.00275469	0.0733763	0.000140555	6.44966e-05	1.35103e-05	-0.487743	824
825	0.000154063	22.1146	0.17362	0.000141265	0.000347433	-1.23511e-05	-1.33198e-05	1.1094e-06	-0.000193805	0.00367278	0.0456418	-0.000297699	-0.000206539	5.53452e-05	1.27973e-05	0.000158921	4.04729e-05	7.33445e-06	6.26115e-06	6.61803e-06	9.86654e-05	0.003069	0.0376629	0.000124581	6.7282e-05	1.12435e-05	0.0805266	825
826	0.000448002	20.2301	0.38924	0.000443644	0.000694752	1.06932e-05	5.71363e-06	-3.22543e-05	-0.00212817	0.0166619	0.0167187	-0.00137076	-0.000514863	7.42326e-05	4.35871e-06	0.000158955	3.79564e-05	6.6021e-06	5.09113e-06	6.11893e-06	0.00076662	0.00170579	0.00115347	0.000200958	6.36153e-05	9.65935e-06	0.027421	826
827	0	22.4846	0.350318	-7.69369e-05	0.000324992	-4.17785e-05	-2.96509e-05	1.51808e-05	-0.000275228	0.0147734	0.0300586	-0.000740133	-0.000243237	-2.46855e-05	7.69369e-05	8.92071e-05	4.09821e-05	6.42142e-06	6.68465e-06	5.59047e-06	0.00010032	0.00323376	0.00578657	0.000133761	7.1551e-05	1.27606e-05	0.862453	827
828	0.000359445	22.0773	0.181754	0.000201613	0.000325832	-8.10296e-06	-6.99758e-06	8.56174e-06	-0.000196267	0.00273929	-0.170034	-0.00021431	-0.000119186	8.60845e-05	0.000157833	0.000158637	3.9577e-05	8.78123e-06	6.98737e-06	6.83897e-06	0.000129445	0.00296653	0.106285	0.000127372	6.59436e-05	1.35499e-05	0.994929	828
829	0.000112056	20.5526	0.314201	0.000128459	0.000377586	-3.61596e-05	-1.94283e-05	6.98536e-06	-0.000248	0.00552262	0.0619678	-0.000326929	-0.000171162	6.55412e-05	-1.6403e-05	0.000158556	3.88506e-05	9.76863e-06	6.02152e-06	7.06236e-06	0.000129914	0.00276982	0.0616807	0.000129699	6.18228e-05	1.06076e-05	-0.103452	829
830	0.000428615	20.7857	0.296517	0.000484741	0.000639604	3.70696e-05	3.26248e-05	-3.27569e-05	-0.00210993	0.00122497	0.0108485	-0.000346636	-0.000307182	0.000133331	-5.61262e-05	0.000158471	3.75518e-05	7.28638e-06	4.89539e-06	6.56579e-06	0.000787956	0.00106859	0.00116008	0.00018691	6.25564e-05	9.89905e-06	-0.354173	830
831	0.000925596	19.3452	0.394994	0.000612924	0.000717725	-2.82193e-05	9.24601e-06	-2.30598e-05	-0.00542442	0.00918138	0.00985471	-0.00155689	-0.000238533	4.24016e-05	0.000312673	0.000158591	3.56339e-05	7.70764e-06	4.20658e-06	6.83944e-06	0.00217761	0.00120824	0.0021721	0.000181397	5.70386e-05	7.79937e-06	1.97156	831
832	0.000191284	15.3803	0.391622	0.000317237	0.000377082	0.00010873	9.49787e-05	-1.72241e-05	-2.10936e-05	0.0081546	-0.0162401	-0.000772883	0.00037146	1.27089e-05	-0.000125953	0.000158606	3.06647e-05	8.26523e-06	4.58853e-06	6.10443e-06	5.13447e-06	0.000987077	0.00213147	0.000124178	4.85981e-05	5.06154e-06	-0.794128	832
833	0.000393807	21.7735	0.672573	0.000255373	0.000239169	3.58148e-05	2.15199e-05	-9.36264e-06	-2.70812e-07	-0.00226018	0.441881	-0.000959736	0.000177158	7.16356e-05	0.000138434	0.000158872	4.09916e-05	7.59742e-06	4.70461e-06	6.81818e-06	2.80967e-07	0.00244619	0.0253623	0.000173851	6.0395e-05	9.048e-06	0.871354	833
834	0.000245591	23.172	0.192975	0.000212303	0.000247967	-3.59079e-06	-1.04584e-05	9.28985e-06	-1.4972e-05	0.0106005	0.469956	-0.000284594	-9.11402e-05	3.07757e-05	3.32878e-05	0.000158865	4.3714e-05	8.20505e-06	6.38041e-06	6.97666e-06	1.08871e-05	0.00292852	0.104355	0.000142646	7.07475e-05	1.48557e-05	0.209535	834
835	0.000486774	22.4813	0.599588	0.000590197	0.000453381	4.75219e-06	2.24448e-07	2.12562e-06	-4.51545e-07	0.00390439	0.300849	-0.00196663	0.000133834	2.2196e-05	-0.000103423	0.000158806	4.31546e-05	7.61884e-06	4.18993e-06	7.23226e-06	2.80959e-07	0.00173666	0.0155802	0.000194863	6.32954e-05	8.00414e-06	-0.651253	835
836	0.00021351	21.9195	0.552303	0.000293405	0.000198846	1.0282e-06	-2.17463e-06	5.33948e-06	-0.000381848	0.00831352	0.416883	-0.000171508	3.05868e-05	7.08511e-05	-7.98949e-05	0.000155984	4.22865e-05	9.28806e-06	5.68275e-06	7.15388e-06	0.000196126	0.00271397	0.0479235	0.00014269	6.63612e-05	1.14868e-05	-0.512199	836
837	0.00128052	14.9347	0.315853	0.000726784	0.000676942	-1.37624e-06	3.75464e-05	-3.10278e-05	-8.81748e-07	0.00391118	-0.0611821	-0.00255347	0.000343852	-3.31803e-05	0.000553736	0.000158154	2.95048e-05	6.08753e-06	4.04243e-06	6.64346e-06	2.79494e-07	0.00093697	0.0059269	0.000127302	4.79582e-05	4.89075e-06	3.50124	837
838	0.00122341	15.0497	0.312722	0.000795184	0.00067119	-5.90132e-06	3.39197e-05	-3.30485e-05	-8.72434e-07	0.00407236	-0.0622893	-0.00262166	0.000352395	-3.08229e-05	0.00042823	0.000159045	2.94917e-05	6.0891e-06	3.96505e-06	6.71074e-06	2.795e-07	0.000953795	0.00683971	0.00012643	4.78848e-05	5.07855e-06	2.69251	838
839	0.000124428	20.9194	0.301076	0.000276971	0.000395682	-3.45078e-05	-1.92267e-05	2.97738e-06	-0.000240416	0.00513191	0.0110304	-0.000365337	-0.000200051	6.5644e-05	-0.000152544	0.000158551	3.87732e-05	9.53322e-06	6.05647e-06	6.97896e-06	0.00012996	0.00285848	0.0492194	0.00012277	6.10819e-05	1.00292e-05	-0.96211	839
840	0.00039659	26.9178	0.466055	0.000494857	2.27079e-05	1.94617e-05	-5.52888e-05	1.55482e-05	-2.81025e-06	0.017552	0.0201971	0.00079272	-6.89883e-05	6.52696e-05	-9.82664e-05	0.000159039	4.5422e-05	1.14581e-05	1.50515e-05	6.09963e-06	7.21928e-06	0.00160362	0.00128929	0.000202759	7.1686e-05	1.24889e-05	-0.617878	840
841	0.000248036	15.0339	0.406231	0.000674451	0.000454814	9.13164e-05	8.06879e-05	-2.99525e-05	-2.7173e-05	0.00604032	-0.0257446	-0.00121094	0.00040618	-1.41843e-08	-0.000426415	0.000158512	3.0279e-05	7.85139e-06	4.47118e-06	6.0924e-06	6.89618e-06	0.000970405	0.0022878	0.000126314	4.8162e-05	5.06526e-06	-2.69011	841
842	0	24.1427	0.43353	8.7849e-05	0.000288689	-1.26759e-05	-2.39593e-05	-1.19088e-06	-0.000177579	0.00472711	0.223416	-0.000354399	-0.000219877	1.39382e-05	-8.7849e-05	0.000159013	4.44936e-05	7.1107e-06	8.12428e-06	5.72147e-06	9.64394e-05	0.00325069	0.0175382	0.00012691	7.44712e-05	1.23851e-05	-0.552465	842
843	0.000898904	19.6271	0.216612	0.000582783	0.000666982	3.188e-05	3.61056e-05	-3.04861e-05	0.00384955	0.000567895	0.00412602	-0.00165212	2.70811e-06	2.41833e-05	0.000316121	0.000158749	3.63351e-05	7.2047e-06	4.4313e-06	6.78257e-06	0.00205653	0.000967095	0.00138771	0.00022104	5.53061e-05	7.52452e-06	1.99133	843
844	9.12628e-05	22.5418	0.343956	0.000183974	0.000321519	-4.09765e-05	-3.03235e-05	1.38402e-05	-0.000274851	0.0143867	0.0353506	-0.000726794	-0.000228584	-2.28931e-05	-9.27115e-05	0.00015828	4.09172e-05	6.46085e-06	6.66719e-06	5.5557e-06	9.97316e-05	0.00318641	0.00666523	0.000132789	7.13589e-05	1.27184e-05	-0.585744	844
845	0.000147753	23.1052	0.3846	0.000210733	0.000212303	1.68567e-05	4.29898e-06	7.85028e-06	-2.10553e-07	0.0144768	0.453393	-0.000222963	-0.000108069	2.79319e-05	-6.29804e-05	0.000156147	4.33696e-05	7.87384e-06	5.52182e-06	6.80747e-06	2.81473e-07	0.00302414	0.072208	0.000149757	7.19431e-05	1.37391e-05	-0.40334	845
846	0.000304207	24.4251	0.639469	0.000372025	0.000264803	1.58005e-06	-4.6562e-07	1.18492e-06	-0.00129395	-0.000923051	0.534272	-0.000285073	1.50838e-05	7.09006e-05	-6.7818e-05	0.000158254	4.6339e-05	1.06106e-05	5.88104e-06	7.78164e-06	0.000489634	0.00246831	0.0362155	0.000151662	7.06396e-05	1.00571e-05	-0.42854	846
847	0.000338562	21.9964	0.279806	0.000390144	0.000288175	4.27142e-07	-1.41764e-05	-2.37009e-06	0.000119628	0.0151736	0.00605733	0.00107327	-0.000296931	6.98124e-05	-5.1582e-05	0.000158862	3.80191e-05	1.05903e-05	1.07184e-05	6.12395e-06	0.000518446	0.00133746	0.00138977	0.000196778	6.19537e-05	1.16356e-05	-0.324697	847
848	0.000182895	14.1339	0.419699	0.000226637	0.000482769	5.25719e-05	6.89712e-05	-4.27494e-05	-2.95322e-05	0.0058012	-0.0330143	-0.0016842	0.000466	-1.54117e-05	-4.37413e-05	0.000158395	2.95655e-05	6.93513e-06	4.42269e-06	6.19661e-06	6.9004e-06	0.000935936	0.00266861	0.000129497	4.82906e-05	5.06678e-06	-0.276154	848
849	0.000244546	23.9921	0.559033	0.0002398	0.000304213	-1.25045e-05	-6.57962e-06	4.52416e-06	-0.0060386	0.00503655	0.405362	-0.000198396	-3.39837e-05	7.53837e-05	4.74611e-06	0.00015871	4.40276e-05	1.03955e-05	5.97311e-06	7.73285e-06	0.00146811	0.00258149	0.0438945	0.000141042	6.54453e-05	1.04931e-05	0.0299043	849
850	0.000873925	20.0189	0.224413	0.000568399	0.000688871	1.91332e-05	3.0618e-05	-2.92589e-05	0.00336398	0.00136593	0.00745257	-0.00189289	-6.31512e-05	2.79117e-05	0.000305526	0.000158806	3.71979e-05	7.15142e-06	4.41037e-06	6.80658e-06	0.00224449	0.00101437	0.00140532	0.00023153	5.59344e-05	7.6206e-06	1.9239	850
851	0.000359356	20.025	0.284387	0.000492833	0.000525337	4.01008e-05	6.07692e-05	-4.75406e-06	-0.0013536	0.00961526	-0.00783246	0.000606398	-0.000215876	4.1757e-06	-0.000133477	0.000158538	3.53038e-05	9.53981e-06	5.51918e-06	6.42233e-06	0.000403701	0.00111433	0.00140685	0.000173666	6.18895e-05	6.82803e-06	-0.841924	851
852	0.000307899	24.5895	0.378787	0.000356201	0.000173336	8.59617e-06	-4.51778e-05	-1.53688e-05	-0.00013726	0.0158136	0.0148106	0.000322226	-7.68303e-05	5.78382e-05	-4.83018e-05	0.00015886	4.00627e-05	9.39162e-06	9.67064e-06	5.95095e-06	0.000417413	0.0018681	0.00110165	0.000176047	6.61375e-05	1.4697e-05	-0.304053	852
853	0.00100867	14.1742	0.395918	0.000768939	0.000597271	2.65087e-05	5.15382e-05	-3.87034e-05	-3.32796e-05	0.00360856	-0.0391915	-0.00219246	0.000436784	-3.13659e-05	0.000239729	0.000158673	2.90077e-05	6.50391e-06	4.31187e-06	6.25009e-06	6.9063e-06	0.000902162	0.00303756	0.000131046	4.7689e-05	4.9463e-06	1.51083	853
854	0.000156013	19.9391	0.451045	0.0001291	0.000421097	-3.67304e-05	-1.92957e-05	-5.60364e-06	-0.000303987	0.00587924	0.0953481	-0.000422456	-0.000213898	8.10037e-05	2.69125e-05	0.000158959	3.76336e-05	7.86785e-06	5.45546e-06	6.78773e-06	0.000142193	0.0027347	0.0134688	0.000124249	6.16972e-05	9.00478e-06	0.169304	854
855	0.000501465	22.5909	0.179266	0.000348359	0.000265301	-2.11796e-06	-9.12064e-06	1.14774e-05	-0.000183137	0.00564259	-0.0449254	-0.000110299	-5.33621e-05	9.48889e-05	0.000153106	0.000157363	4.07421e-05	8.69927e-06	7.14169e-06	6.90768e-06	0.000127506	0.0029999	0.119208	0.000130396	6.81187e-05	1.47047e-05	0.972945	855
856	0.000531347	22.6598	0.171339	0.000351323	0.000255755	-2.6096e-06	-9.90425e-06	1.24592e-05	-0.000192656	0.00654039	-0.0380326	-9.26034e-05	-4.84348e-05	9.23559e-05	0.000180025	0.00015648	4.09575e-05	8.7051e-06	7.18656e-06	6.94483e-06	0.000112468	0.00298278	0.121414	0.000131323	6.84545e-05	1.47474e-05	1.15047	856
857	0.000615334	14.6175	0.412744	0.000620515	0.000675406	4.41054e-05	4.90232e-05	-2.71707e-05	-3.44304e-05	0.00152519	-0.040916	-0.00213839	0.00037076	-3.40168e-05	-5.18053e-06	0.000158364	2.90091e-05	7.16227e-06	4.32629e-06	6.30585e-06	6.90397e-06	0.000912782	0.00242939	0.000130811	4.70963e-05	4.94434e-06	-0.0327128	857
858	0.00047689	22.2513	0.558595	0.000387719	0.000322489	-3.02739e-05	-2.95542e-05	5.14635e-06	-0.000301682	0.0296142	0.0201378	-0.000960446	-0.000231385	-3.36704e-05	8.91705e-05	0.000158572	4.23393e-05	6.25996e-06	6.46464e-06	5.43408e-06	0.000137136	0.0030349	0.00121488	0.000154841	7.11984e-05	1.24774e-05	0.562336	858
859	0.000557833	21.9924	0.507633	0.000269634	0.000293464	-3.60355e-05	-2.82328e-05	1.58316e-05	-0.000275972	0.030282	0.0290216	-0.000759651	-0.000300423	-3.73672e-05	0.000288199	0.000158932	4.17771e-05	6.3252e-06	6.57137e-06	5.49919e-06	0.000136915	0.00309636	0.00192303	0.00014866	6.96575e-05	1.30854e-05	1.81334	859
860	0.000124365	20.8573	0.405767	0.00042017	0.000426151	-5.45099e-05	-3.11756e-05	1.05245e-07	-0.000358442	0.0134315	0.0356513	-0.000413831	-0.000314278	5.21432e-05	-0.000295805	0.000154709	3.91193e-05	6.56289e-06	6.95124e-06	5.76476e-06	0.000140558	0.00308222	0.00707792	0.000125675	6.53208e-05	1.03101e-05	-1.91201	860
861	0.000116207	22.6305	0.55339	0.000166363	0.000413106	-1.59092e-05	-2.71831e-05	-6.88014e-06	-0.00032909	0.0213817	0.0195931	-0.00139087	-0.000290959	-7.56156e-05	-5.01562e-05	0.000158629	4.10513e-05	6.24586e-06	6.34704e-06	5.27266e-06	0.000138035	0.0028283	0.00115763	0.000158319	7.23632e-05	1.26208e-05	-0.316185	861
862	0.000161853	21.4308	0.453926	0.000264112	0.000498183	-1.69334e-05	-2.3586e-05	-1.81453e-05	-0.000360367	0.0190718	0.0180357	-0.00103672	-0.000353933	1.10648e-05	-0.000102259	0.000158235	4.04343e-05	6.14874e-06	6.27103e-06	5.13145e-06	0.000137556	0.0029118	0.00114696	0.000161871	7.05374e-05	1.08369e-05	-0.646246	862
863	0.000352448	19.3319	0.368115	0.000345116	0.000285322	5.1299e-05	3.51726e-05	1.91053e-05	-5.37604e-06	0.0176712	0.0112851	0.000298106	-0.000289508	3.44336e-05	7.33126e-06	0.000159098	3.41759e-05	1.01041e-05	1.27745e-05	6.04257e-06	7.12655e-06	0.00116187	0.00137687	0.000126502	5.52191e-05	5.41971e-06	0.0460801	863
864	0.000570889	14.7853	0.403525	0.000834681	0.000711272	6.9581e-05	4.74457e-05	-6.9846e-06	-3.46182e-05	-0.000638735	-0.0341865	-0.00181065	0.000347652	-2.83684e-05	-0.000263792	0.000158749	2.86979e-05	7.33627e-06	4.19529e-06	6.33818e-06	6.91783e-06	0.000918116	0.00181484	0.000138893	4.64469e-05	4.89659e-06	-1.66169	864
865	0.00067223	19.3962	0.298936	0.00046998	0.000751181	-1.10226e-06	2.10069e-05	-3.94635e-05	-0.00710401	0.00558801	0.0124155	-0.00184953	-0.000242246	3.25699e-05	0.00020225	0.000158696	3.6273e-05	7.14745e-06	4.36958e-06	6.47446e-06	0.00225087	0.00107843	0.00131423	0.000221866	5.50223e-05	8.06061e-06	1.27445	865
866	0.000669435	20.2984	0.384849	0.000588721	0.000725607	-3.0211e-05	4.31067e-06	-2.25606e-05	-0.00962706	0.0121614	0.0188761	-0.000830294	-0.000537067	6.63373e-05	8.07143e-05	0.000158406	3.81374e-05	7.66584e-06	4.70724e-06	6.67518e-06	0.00225274	0.00208879	0.00178549	0.000159148	6.39888e-05	8.2295e-06	0.509542	866
867	0.000493543	22.4676	0.248233	0.000462459	0.000327432	3.48716e-05	-2.95939e-05	-1.87069e-05	-0.000155187	0.0123785	0.0113067	2.79613e-05	-0.00011788	5.77082e-05	3.10841e-05	0.0001584	3.75786e-05	8.62138e-06	9.4633e-06	6.01176e-06	0.000442158	0.00160535	0.00108498	0.000178325	6.30307e-05	1.41328e-05	0.196238	867
868	0.000285152	27.6096	0.495066	0.000336339	0.000163261	3.0307e-05	-2.76174e-05	2.1962e-05	-2.59428e-06	0.0167873	0.0178975	0.000803319	-0.000298393	6.78898e-05	-5.11863e-05	0.000158452	4.72327e-05	1.15263e-05	1.47597e-05	6.13762e-06	7.20524e-06	0.00165619	0.00132207	0.000199673	7.64288e-05	1.21924e-05	-0.32304	868
869	9.65658e-05	22.8132	0.308804	0.00020667	0.000251545	9.53854e-06	8.13948e-07	3.73586e-06	-2.58931e-07	0.0113002	0.458017	-0.000364569	-0.000105256	1.80071e-05	-0.000110105	0.000159088	4.3015e-05	7.81591e-06	5.63713e-06	6.95197e-06	2.81521e-07	0.00285328	0.0812815	0.000145168	7.12848e-05	1.45695e-05	-0.692099	869
870	2.11589e-05	23.9564	0.362527	0.000153003	0.000334681	-1.38127e-05	-2.06244e-05	-4.60868e-06	-0.000185916	0.00492612	0.236827	-0.000331024	-0.000271078	2.64195e-05	-0.000131844	0.000158911	4.41313e-05	7.18918e-06	7.3458e-06	5.75013e-06	9.66066e-05	0.00320973	0.0212438	0.00012469	7.41733e-05	1.19432e-05	-0.829667	870
871	0.000252956	22.2508	0.530367	0.000424313	0.000410215	-2.28856e-05	-2.42823e-05	-4.59405e-06	-0.000314343	0.0265377	0.0186742	-0.00114631	-0.000325527	-4.25142e-05	-0.000171357	0.000158556	4.13692e-05	6.23554e-06	6.27412e-06	5.29331e-06	0.000137559	0.00298681	0.00116047	0.000154985	7.22488e-05	1.21531e-05	-1.08074	871
872	0.000276795	15.3006	0.41887	0.000639661	0.000616753	7.90355e-05	6.38894e-05	-3.87348e-05	-3.17616e-05	0.00186081	-0.0354362	-0.00168471	0.000353184	-1.60641e-05	-0.000362865	0.000158779	3.04056e-05	8.02676e-06	4.4661e-06	5.79127e-06	6.89493e-06	0.000989617	0.00217406	0.000127335	4.74531e-05	5.02774e-06	-2.28535	872
873	0.000435767	23.9227	0.355918	0.000458383	0.000590282	-7.75363e-06	-2.74629e-05	-2.55572e-05	-0.00166392	0.00763213	0.017073	-0.00145342	-0.000345682	-7.52843e-06	-2.26158e-05	0.000158578	4.23383e-05	6.54124e-06	6.09343e-06	5.68148e-06	0.000560782	0.00222271	0.00109595	0.000193726	7.04497e-05	1.20012e-05	-0.142616	873
874	0.000600045	20.1242	0.407823	0.00041327	0.000254633	1.04479e-05	1.26291e-05	1.10455e-05	-5.45977e-06	0.0210201	0.0101489	0.0005122	-0.000381833	2.1918e-05	0.000186775	0.000159117	3.56432e-05	1.00632e-05	1.0786e-05	5.96827e-06	7.15025e-06	0.00116073	0.00135737	0.000158489	5.8398e-05	5.80462e-06	1.17382	874
875	0.000156086	22.6333	0.453405	0.000172744	0.000196132	2.04571e-05	6.72127e-06	6.82079e-06	-2.17087e-07	0.0140634	0.404406	-0.000183331	-7.44032e-05	4.43895e-05	-1.66581e-05	0.000158433	4.26213e-05	7.85515e-06	5.39949e-06	6.77276e-06	2.81379e-07	0.00297205	0.0587219	0.000149759	6.97116e-05	1.30832e-05	-0.105143	875
876	0	24.0791	0.417148	0.000113641	0.000301911	-1.13035e-05	-2.58979e-05	-2.01561e-06	-0.000165974	0.00592619	0.240615	-0.000265096	-0.00025476	2.87888e-05	-0.000113641	0.000157804	4.48963e-05	7.17136e-06	8.21783e-06	5.73086e-06	9.62149e-05	0.0032605	0.0190548	0.000126785	7.467e-05	1.19874e-05	-0.72014	876
877	0.000366063	21.8403	0.531469	0.000393387	0.000361608	-2.77397e-05	-2.5316e-05	-4.15118e-07	-0.000314523	0.0274187	0.0193214	-0.00097413	-0.000257155	-2.41601e-05	-2.73243e-05	0.00015856	4.12712e-05	6.22041e-06	6.28238e-06	5.36632e-06	0.000137175	0.00298412	0.00118168	0.000153869	7.04472e-05	1.2067e-05	-0.172328	877
878	0.000243367	25.5698	0.392156	0.00038573	0.000489683	-7.36308e-06	-3.31913e-05	-2.32159e-05	-0.000820203	0.00695819	0.0168154	-0.00127592	-0.000233085	-2.01571e-05	-0.000142362	0.000158078	4.39376e-05	6.94148e-06	6.434e-06	5.59172e-06	0.000400591	0.00230804	0.00111855	0.000199782	7.49936e-05	1.578e-05	-0.900582	878
879	0.000344828	19.7292	0.389942	0.000278875	0.000688285	-3.91964e-05	-1.55494e-05	-2.75521e-05	-0.00650147	0.000920693	0.0187873	-0.000569466	-0.000432988	0.00010149	6.59533e-05	0.000159058	3.66221e-05	6.8155e-06	6.29124e-06	6.6399e-06	0.00229777	0.00239115	0.00143451	0.000157675	6.17695e-05	9.01602e-06	0.414649	879
880	0.000360088	21.0949	0.478586	0.000292431	0.000349056	-3.20341e-05	-2.61627e-05	4.85316e-06	-0.00029015	0.0262303	0.0257047	-0.000700875	-0.000271673	1.20002e-05	6.76563e-05	0.000159039	4.08482e-05	6.1402e-06	6.33917e-06	5.42044e-06	0.000137376	0.00292469	0.00163765	0.00014481	6.8885e-05	1.12572e-05	0.425406	880
881	0.00067509	19.6248	0.383368	0.000518402	0.000728253	-1.8123e-05	1.47663e-05	-3.77406e-05	-0.012307	0.0156201	0.0160822	-0.000967749	-0.000499596	4.53192e-05	0.000156688	0.000158519	3.7012e-05	7.16809e-06	4.45595e-06	6.34902e-06	0.00221028	0.0015536	0.0013467	0.000187476	5.91962e-05	8.23471e-06	0.988446	881
882	0.000926638	15.5163	0.271372	0.000794744	0.000574001	1.81338e-05	4.16496e-05	-3.18288e-05	-3.39556e-05	0.000888315	-0.0192688	-0.000637519	0.000314727	1.58189e-05	0.000131894	0.000159086	3.06813e-05	6.89731e-06	4.17852e-06	6.57552e-06	6.95367e-06	0.000911808	0.00181819	0.000219698	4.80874e-05	6.53513e-06	0.829071	882
883	0	24.0138	0.396438	0.000107183	0.000322742	-1.03011e-05	-2.61446e-05	-3.67155e-06	-0.000163909	0.00556011	0.251195	-0.000237328	-0.000284408	3.82107e-05	-0.000107183	0.000157737	4.49643e-05	7.18835e-06	8.41009e-06	5.74764e-06	9.61434e-05	0.00323995	0.0205509	0.0001268	7.54378e-05	1.1664e-05	-0.679508	883
884	9.70212e-05	22.7687	0.320255	0.000201554	0.000239415	1.16209e-05	1.28903e-06	5.25247e-06	-2.54853e-07	0.0116493	0.45631	-0.000325068	-9.54469e-05	2.2149e-05	-0.000104533	0.000159082	4.29172e-05	7.80059e-06	5.62003e-06	6.94985e-06	2.81491e-07	0.00286408	0.0801928	0.000145085	7.12647e-05	1.4226e-05	-0.657101	884
885	0.00088892	19.4569	0.222408	0.000656067	0.000626766	3.931e-05	4.06023e-05	-3.31296e-05	0.00258506	0.000812061	0.000560702	-0.00097946	2.43524e-05	3.99503e-05	0.000232853	0.000158358	3.57539e-05	7.14958e-06	4.50459e-06	6.6654e-06	0.00195072	0.000941463	0.00137013	0.000208518	5.53295e-05	7.55622e-06	1.47042	885
886	0.000594386	17.8928	0.410996	0.000796426	0.000695154	-2.88214e-05	9.56911e-06	-5.93328e-06	-7.21002e-07	0.00601451	0.037995	-0.00335289	0.000223225	-2.07183e-05	-0.00020204	0.000158328	3.40203e-05	6.94196e-06	3.99636e-06	7.0202e-06	2.80691e-07	0.00098804	0.00917556	0.000196877	5.02528e-05	6.99772e-06	-1.27608	886
887	2.92141e-05	23.9262	0.382287	0.000167172	0.000312583	-1.32013e-05	-2.04592e-05	-4.53724e-06	-0.000187516	0.00547786	0.236754	-0.000387296	-0.000232164	1.67204e-05	-0.000137958	0.000158908	4.36711e-05	7.13953e-06	7.62829e-06	5.73027e-06	9.66126e-05	0.00316712	0.0201572	0.000124851	7.3804e-05	1.20773e-05	-0.868161	887
888	0.000531279	22.0502	0.44078	0.000353038	0.000710542	-2.48844e-05	-1.09616e-05	-2.53601e-05	-0.00789609	-0.0050064	0.0399646	-0.00106005	-0.000361664	9.14461e-05	0.000178241	0.000158858	4.03289e-05	9.14488e-06	5.29171e-06	7.29856e-06	0.00204297	0.00234189	0.0050405	0.000138604	6.62139e-05	8.31852e-06	1.12201	888
889	0.000372583	26.7232	0.477729	0.000488348	0.000134513	2.40879e-05	-3.1231e-05	1.93898e-05	-3.13433e-06	0.0179725	0.0172428	0.00080757	-0.000253732	6.91561e-05	-0.000115765	0.00015806	4.54324e-05	1.12106e-05	1.41195e-05	6.00214e-06	7.20248e-06	0.00159024	0.00130677	0.000202034	7.32791e-05	1.20194e-05	-0.732416	889
890	0.000690033	19.6897	0.270682	0.000477788	0.000718036	8.87417e-06	2.72291e-05	-3.89668e-05	-0.00408738	0.00344788	0.0110414	-0.00179347	-0.000160553	3.61973e-05	0.000212245	0.000158632	3.66605e-05	7.17544e-06	4.38191e-06	6.57073e-06	0.00224022	0.00104167	0.00132332	0.000223674	5.5946e-05	7.80685e-06	1.33797	890
891	0.000144161	22.7056	0.396569	0.000214889	0.000343728	-3.23967e-05	-1.65927e-05	1.44384e-05	-0.00253539	0.00744167	0.254807	-0.000321063	-0.000104927	6.29458e-05	-7.07272e-05	0.000159062	4.1512e-05	9.85739e-06	6.01023e-06	7.23616e-06	0.000988707	0.00263406	0.064321	0.000137563	6.25975e-05	1.21926e-05	-0.444653	891
892	0.000484976	19.916	0.381659	0.000384121	0.000696696	-3.28347e-05	-2.52041e-06	-2.74275e-05	-0.0083314	0.0100735	0.0180214	-0.000552974	-0.000522571	8.74548e-05	0.000100855	0.000158356	3.74134e-05	6.99811e-06	5.54625e-06	6.47032e-06	0.00226343	0.00216686	0.00141506	0.000167863	6.22538e-05	8.88627e-06	0.636892	892
893	0.000515035	19.8623	0.371882	0.000593308	0.000720463	-1.1177e-05	1.67041e-05	-3.89663e-05	-0.00976726	0.0150752	0.0159454	-0.000914109	-0.000529788	5.96996e-05	-7.82721e-05	0.000158929	3.72732e-05	7.01286e-06	4.61597e-06	6.28666e-06	0.00223495	0.00156481	0.00122967	0.000196731	5.96678e-05	8.93072e-06	-0.492498	893
894	0.000281769	27.7801	0.497748	0.00034111	0.000158182	2.97999e-05	-2.87326e-05	2.15497e-05	-2.47032e-06	0.0167562	0.0182938	0.000785108	-0.00029156	6.58964e-05	-5.9341e-05	0.000158427	4.75768e-05	1.1573e-05	1.47864e-05	6.12868e-06	7.20639e-06	0.00166357	0.00131412	0.000201667	7.66243e-05	1.23408e-05	-0.374565	894
895	0	24.0109	0.40332	0.000100561	0.000315198	-9.98405e-06	-2.67437e-05	-3.08932e-06	-0.00016027	0.00596342	0.250076	-0.000230786	-0.0002783	3.79068e-05	-0.000100561	0.000157574	4.50971e-05	7.2088e-06	8.48653e-06	5.75455e-06	9.61565e-05	0.00324908	0.0201864	0.000127232	7.55345e-05	1.16966e-05	-0.638185	895
896	0.000106867	23.4005	0.420988	0.000251423	0.000588896	-7.98045e-06	-2.29538e-05	-2.01477e-05	-0.00157895	0.00856514	0.0192725	-0.00165074	-0.000371079	-3.89291e-05	-0.000144555	0.000158542	4.13463e-05	6.28716e-06	6.125e-06	5.1745e-06	0.000554542	0.00251769	0.00113272	0.000186575	6.9629e-05	1.19573e-05	-0.91178	896
897	0.0001036	22.5108	0.343673	0.00010147	0.000323778	-4.2061e-05	-2.99133e-05	1.32873e-05	-0.000276554	0.0149101	0.0330856	-0.000733972	-0.00022822	-2.32894e-05	2.13027e-06	0.000158843	4.08495e-05	6.46444e-06	6.65188e-06	5.52894e-06	9.96893e-05	0.00316887	0.00661014	0.000132497	7.12989e-05	1.27e-05	0.0134111	897
898	0.000254176	21.1412	0.656392	0.000243851	0.000197809	8.47014e-06	1.8624e-05	1.62054e-05	-2.66264e-07	0.0204829	0.310305	-0.00135942	0.000250593	4.00308e-05	1.03256e-05	0.00015875	4.01386e-05	7.35509e-06	4.47851e-06	6.7844e-06	2.80802e-07	0.00204573	0.022548	0.000178785	5.83531e-05	7.89412e-06	0.0650428	898
899	0.000722322	19.5753	0.229115	0.000515139	0.000629353	3.44388e-05	4.16018e-05	-3.05561e-05	-0.000861071	0.00111001	0.00381584	-0.00092837	-1.26876e-05	4.81645e-05	0.000207183	0.000158736	3.58582e-05	7.29689e-06	4.52889e-06	6.6819e-06	0.00225631	0.0009863	0.00133651	0.000208925	5.56262e-05	7.73508e-06	1.30521	899
900	0.0010129	19.76	0.216483	0.000553959	0.000694072	1.2265e-05	3.17781e-05	-3.07305e-05	0.00648272	0.000492338	0.0020851	-0.00206298	8.95782e-06	1.22797e-05	0.000458943	0.000158938	3.67489e-05	6.9591e-06	4.41864e-06	6.93499e-06	0.00204236	0.000976605	0.00150639	0.000234273	5.45166e-05	7.50025e-06	2.88756	900
901	0.000267785	22.379	0.628082	0.000360456	0.000161597	1.69838e-05	3.9718e-06	7.52275e-07	-3.32869e-07	0.00438722	0.506997	-9.14179e-05	7.47542e-05	7.69636e-05	-9.26712e-05	0.000158827	4.33251e-05	8.57604e-06	5.44911e-06	6.76511e-06	2.81795e-07	0.00269695	0.0421095	0.000148736	6.94231e-05	1.11017e-05	-0.583473	901
902	0.000331225	20.5729	0.243205	0.000445237	0.000559442	4.25838e-05	5.71805e-05	-1.55986e-05	-0.00149885	0.00676819	-0.0055028	0.00060079	-0.000205338	2.30951e-05	-0.000114012	0.000158941	3.59405e-05	9.1265e-06	5.33114e-06	6.51435e-06	0.000585255	0.00110018	0.0013664	0.000190332	6.32222e-05	9.85679e-06	-0.717327	902
903	0.000702696	22.489	0.398436	0.000633749	0.000768787	-2.42205e-05	1.9301e-06	-1.42468e-05	-0.00929966	0.0093826	0.0286176	-0.00137655	-0.0004895	4.94542e-05	6.89474e-05	0.000156151	4.12713e-05	8.77882e-06	4.47914e-06	7.62844e-06	0.00201007	0.00217462	0.00416753	0.000155169	6.86529e-05	7.9224e-06	0.441542	903
904	0.000251591	22.8879	0.18079	0.00012786	0.000282181	-8.07129e-06	-1.20987e-05	8.40903e-06	-0.000218501	0.00480926	0.222114	-0.000245882	-6.92286e-05	6.34834e-05	0.000123731	0.000158764	4.24785e-05	8.68195e-06	6.66296e-06	7.02942e-06	0.000110599	0.002903	0.103678	0.000136942	6.92503e-05	1.4189e-05	0.77934	904
905	5.40138e-05	22.7854	0.617631	0.000134204	0.000143671	2.62597e-05	1.21673e-05	7.46892e-06	-2.11065e-07	0.0122437	0.417062	-0.000117689	1.43502e-05	6.24201e-05	-8.019e-05	0.0001587	4.28178e-05	7.58577e-06	5.21192e-06	6.77219e-06	2.80964e-07	0.00284162	0.0458244	0.000155734	6.95931e-05	1.18472e-05	-0.505294	905
906	0.00016324	22.5228	0.227548	0.000136833	0.000300577	-1.16057e-05	-1.20951e-05	9.7863e-06	-0.000228499	0.00627878	0.307492	-0.000348769	-9.91939e-05	4.56895e-05	2.64072e-05	0.000158889	4.20948e-05	8.77722e-06	6.39943e-06	7.07949e-06	0.000110349	0.00280531	0.0937278	0.000139749	6.82573e-05	1.41258e-05	0.166199	906
907	0.000316028	23.9524	0.372385	0.000323646	0.000209978	1.26507e-05	-3.4289e-05	-1.70855e-05	-0.000113068	0.0144811	0.0147681	0.000126854	-7.17126e-05	5.34677e-05	-7.6185e-06	0.000159028	3.92196e-05	8.90895e-06	8.56793e-06	6.00587e-06	0.000429572	0.00195291	0.00110019	0.000175787	6.54721e-05	1.48103e-05	-0.0479068	907
908	0.000622867	17.0845	0.351476	0.0003319	0.000240904	3.70492e-05	9.14594e-05	-1.29512e-06	-1.59452e-05	0.0158801	-0.00479102	-0.000453213	0.000202342	2.44331e-05	0.000290967	0.000159043	3.26222e-05	9.65495e-06	5.80099e-06	5.90072e-06	5.00925e-06	0.00110397	0.00169299	0.000121088	5.20683e-05	5.14737e-06	1.82948	908
909	0.000253988	26.0853	0.390212	0.000354932	0.000425588	-7.46262e-06	-3.41111e-05	-2.34805e-05	-0.000698472	0.00667399	0.0157556	-0.00101821	-0.000150673	-1.15401e-06	-0.000100944	0.000157932	4.44526e-05	7.19136e-06	6.52087e-06	5.76899e-06	0.000399708	0.00228305	0.00110885	0.000199114	7.60143e-05	1.66159e-05	-0.639158	909
910	8.99728e-05	22.071	0.205362	0.000114012	0.000350167	-1.41779e-05	-1.63648e-05	-1.58815e-06	-0.000192055	0.0038489	0.143139	-0.000280544	-0.000236501	5.21712e-05	-2.4039e-05	0.000158995	4.07544e-05	7.20943e-06	6.45812e-06	6.18605e-06	9.79356e-05	0.00311853	0.0312758	0.000124838	6.7183e-05	1.12347e-05	-0.151193	910
911	0.00015346	25.8191	0.443982	0.000270701	0.000164266	2.53174e-05	-1.38426e-05	1.92862e-05	-3.19819e-06	0.0170987	0.0155332	0.000788775	-0.000280373	5.43766e-05	-0.00011724	0.000158639	4.39224e-05	1.13803e-05	1.36198e-05	5.93964e-06	7.1771e-06	0.00152578	0.00141589	0.000185675	7.06034e-05	8.45417e-06	-0.739038	911
912	0.000217772	19.701	0.410892	0.000339552	0.000660804	-4.32077e-05	-2.0666e-05	-2.39395e-05	-0.00639307	-0.0071906	0.0229025	-0.000642328	-0.000315989	0.000104523	-0.000121779	0.000158946	3.60143e-05	7.0275e-06	6.2828e-06	7.02945e-06	0.0022817	0.00253589	0.00190501	0.000138706	6.19278e-05	8.81876e-06	-0.766167	912
913	0.000169736	22.1247	0.177643	0.000138004	0.000370124	-1.17061e-05	-1.26479e-05	7.01884e-07	-0.000208562	0.00237917	0.015596	-0.000383515	-0.000210556	5.11053e-05	3.17321e-05	0.000159037	3.98824e-05	7.58842e-06	6.07449e-06	6.76177e-06	9.79184e-05	0.00302928	0.0419227	0.000123071	6.65038e-05	1.1138e-05	0.199527	913
914	6.8467e-05	22.9588	0.687106	0.000190825	0.00012553	3.2411e-05	1.58712e-05	3.7845e-06	-2.27855e-07	0.00578873	0.485231	-0.000112007	8.96167e-05	7.06603e-05	-0.000122358	0.000158865	4.30313e-05	7.44383e-06	5.05123e-06	6.72245e-06	2.80857e-07	0.00283848	0.0407517	0.000164051	6.99493e-05	1.12877e-05	-0.770199	914
915	9.57343e-05	22.15	0.50111	0.000150242	0.000183335	1.95372e-05	6.5801e-06	6.18562e-06	-2.43474e-07	0.0131964	0.380738	-0.000167708	-3.2448e-05	5.48761e-05	-5.45077e-05	0.000158441	4.20399e-05	7.74823e-06	5.30862e-06	6.70676e-06	2.81259e-07	0.00287819	0.0521437	0.000147957	6.84644e-05	1.24251e-05	-0.344024	915
916	0.000250118	22.2212	0.473368	0.000140079	0.000433945	-1.37242e-05	-1.38483e-05	-1.41791e-05	-0.00638489	-0.0011911	0.148416	-0.000368109	-0.000137797	0.000100698	0.000110039	0.000159004	4.05666e-05	1.05179e-05	5.8714e-06	7.22345e-06	0.00179494	0.00245445	0.0192915	0.000131576	6.02651e-05	8.8006e-06	0.692052	916
917	0.000212017	22.2089	0.458944	0.000173664	0.000437799	-2.99515e-05	-1.93142e-05	-1.04894e-05	-0.00538926	0.00152612	0.165738	-0.000368622	-0.000176879	8.57368e-05	3.83527e-05	0.000158752	4.0341e-05	1.07808e-05	5.95782e-06	7.23913e-06	0.00175755	0.00251875	0.0252513	0.000128536	5.98244e-05	8.88922e-06	0.241589	917
918	3.15401e-05	24.4121	0.428496	0.000109641	0.000209896	2.60695e-05	9.16536e-06	1.94063e-05	-2.04955e-06	0.0173151	0.0164397	0.000751203	-0.000364895	3.46647e-05	-7.81014e-05	0.000158334	4.09624e-05	1.11689e-05	1.35826e-05	6.0739e-06	7.17079e-06	0.0014576	0.00141225	0.000177806	6.6769e-05	6.13754e-06	-0.49327	918
919	0.000240842	22.9298	0.203432	0.000231264	0.000265702	-5.7143e-06	-1.05476e-05	8.44729e-06	-1.56614e-05	0.00945303	0.446779	-0.000327338	-0.000101943	2.86752e-05	9.57802e-06	0.000158639	4.31544e-05	8.25053e-06	6.42285e-06	6.90605e-06	1.08856e-05	0.0028783	0.101072	0.000142113	7.00884e-05	1.47905e-05	0.0603762	919
920	0.000797067	20.9369	0.3774	0.000559752	0.000596392	2.98705e-05	-1.00053e-06	-4.16048e-05	-0.00158757	0.00670047	0.0148544	-0.000531874	-0.000348488	0.000148893	0.000237314	0.000158349	3.72636e-05	7.09493e-06	5.62291e-06	6.17573e-06	0.000728171	0.00139602	0.00112012	0.000189873	6.33312e-05	1.01554e-05	1.49868	920
921	0.000122946	23.0312	0.223499	0.000178153	0.00024314	4.23501e-07	-6.21913e-06	9.62807e-06	-1.37522e-05	0.0124982	0.499397	-0.000318951	-0.000103424	1.74346e-05	-5.52074e-05	0.000157767	4.33551e-05	8.08259e-06	6.09339e-06	6.99306e-06	1.08861e-05	0.00294109	0.0969539	0.000143493	7.05267e-05	1.50095e-05	-0.349929	921
922	0.000104642	20.817	0.444617	0.000250325	0.000412677	-4.38689e-05	-2.5796e-05	4.59675e-06	-0.00031803	0.0117715	0.0910783	-0.000420955	-0.000285675	5.8933e-05	-0.000145683	0.00015864	3.84862e-05	7.05063e-06	6.07276e-06	6.36154e-06	0.000141174	0.00299781	0.01265	0.000123332	6.62099e-05	9.79012e-06	-0.918323	922
923	0.000313975	22.7767	0.201812	0.000483395	0.000351887	2.93151e-05	-1.53679e-05	-2.25924e-05	0.000448469	0.010494	0.00345348	0.00115193	-0.000197876	6.34427e-05	-0.00016942	0.000158854	3.91263e-05	1.00908e-05	1.10472e-05	6.19847e-06	0.00052625	0.0013416	0.00131349	0.000196178	6.42963e-05	1.24515e-05	-1.06652	923
924	0.000265495	23.2087	0.210075	0.000133575	0.00025572	4.47185e-06	-4.34916e-06	1.12653e-05	-0.000164332	0.00866428	-0.333839	-5.32277e-05	-6.29452e-05	0.000102903	0.00013192	0.000158924	4.2618e-05	8.30545e-06	7.09917e-06	7.07511e-06	0.000115604	0.00309579	0.123776	0.000134448	7.03999e-05	1.46745e-05	0.830081	924
925	0.000435392	15.2497	0.407714	0.000521292	0.000574551	-7.8281e-06	3.39455e-05	-2.45976e-05	-6.79108e-07	0.00907261	-0.0661981	-0.0029411	0.000393606	-1.52288e-05	-8.59003e-05	0.000158748	3.07291e-05	6.00939e-06	3.90662e-06	6.82009e-06	2.79372e-07	0.00106474	0.0116306	0.000123271	4.88391e-05	5.05454e-06	-0.54111	925
926	0.000385613	24.0906	0.261385	0.000440047	0.000262462	2.72914e-05	-3.09676e-05	-1.53363e-05	-6.42466e-05	0.0144473	0.0116519	0.000273405	-0.00011365	5.0431e-05	-5.4434e-05	0.000158475	3.99395e-05	9.34188e-06	1.09124e-05	5.94808e-06	0.000443449	0.00157969	0.001108	0.00018014	6.5022e-05	1.44406e-05	-0.343487	926
927	1.63692e-07	24.7287	0.502721	0.00021531	0.00045283	-9.90961e-06	-2.77651e-05	-1.32464e-05	-0.000894855	0.00928514	0.0204515	-0.00154198	-0.000239037	-7.5169e-05	-0.000215147	0.000158532	4.3124e-05	6.69643e-06	6.47353e-06	5.17091e-06	0.000402867	0.00259222	0.00115288	0.000193871	7.13817e-05	1.30125e-05	-1.35712	927
928	0.000108178	23.1763	0.406475	0.00023543	0.00019678	2.21798e-05	7.72781e-06	1.69093e-05	-2.94444e-06	0.0179734	0.015358	0.000705764	-0.000326296	3.28719e-05	-0.000127252	0.000158792	3.89936e-05	1.08653e-05	1.35454e-05	6.05204e-06	7.16256e-06	0.00138675	0.0013824	0.000172009	6.33335e-05	6.02666e-06	-0.801373	928
929	0.000550257	14.7867	0.420812	0.000835001	0.000720282	6.98827e-05	4.67763e-05	-8.7937e-06	-3.49775e-05	-0.000645667	-0.0376362	-0.00195666	0.000360558	-3.18163e-05	-0.000284744	0.000158783	2.8791e-05	7.37313e-06	4.23487e-06	6.2645e-06	6.91787e-06	0.000918766	0.00194495	0.000135679	4.66228e-05	4.91369e-06	-1.7933	929
930	0.00102863	14.4621	0.365032	0.000769013	0.000665234	2.55378e-05	4.58377e-05	-2.0516e-05	-3.50544e-05	0.0026893	-0.0442838	-0.00230461	0.000374784	-3.25349e-05	0.000259616	0.000158633	2.88627e-05	6.42572e-06	4.29244e-06	6.44099e-06	6.91926e-06	0.000884929	0.00302919	0.000134179	4.7355e-05	4.86694e-06	1.63658	930
931	0.000402923	27.8944	0.469753	0.000293683	2.94518e-05	1.03536e-05	-4.04439e-05	9.98501e-06	-4.43507e-05	0.0173319	0.0210076	0.000681023	-7.60146e-05	5.54838e-05	0.00010924	0.000158619	4.65818e-05	1.16519e-05	1.489e-05	6.01592e-06	7.74076e-05	0.00178857	0.00119611	0.000181018	7.28999e-05	1.31333e-05	0.688691	931
932	5.73482e-05	23.2315	0.279721	0.000154726	0.000221412	9.63496e-06	-7.5674e-07	6.13785e-06	-2.41008e-07	0.0139733	0.502597	-0.000294979	-9.11819e-05	1.7144e-05	-9.73781e-05	0.000158698	4.354e-05	7.87247e-06	5.73964e-06	7.00195e-06	2.81625e-07	0.00293462	0.0869089	0.000146363	7.16386e-05	1.4901e-05	-0.613605	932
933	0.000560088	19.4099	0.355932	0.000425741	0.000369827	3.01278e-05	5.40966e-05	1.23566e-05	-8.76023e-06	0.0185115	0.00428343	0.000171568	-0.000353606	1.11097e-05	0.000134347	0.000159003	3.51896e-05	9.8625e-06	7.63588e-06	5.7933e-06	7.16521e-06	0.00115645	0.00140508	0.000155733	5.91077e-05	5.86753e-06	0.844938	933
934	0.000683957	15.2547	0.383534	0.000537941	0.000596645	-8.20035e-06	3.15506e-05	-2.61378e-05	-7.07626e-07	0.00747537	-0.0548248	-0.00293601	0.000381844	-1.84004e-05	0.000146016	0.000158942	3.02896e-05	6.00349e-06	3.877e-06	6.79302e-06	2.79389e-07	0.00105609	0.011693	0.000123666	4.84083e-05	5.00308e-06	0.918673	934
935	0.00068866	17.7674	0.338727	0.000373124	0.000248994	3.31524e-05	7.43488e-05	8.91425e-06	-1.26541e-05	0.0179045	-0.000356012	-0.000261224	4.04012e-05	2.8464e-05	0.000315536	0.000159045	3.31467e-05	9.65406e-06	6.67301e-06	5.83205e-06	5.01469e-06	0.00110831	0.00158017	0.000125088	5.43172e-05	5.31524e-06	1.98394	935
936	0.000534376	20.866	0.398449	0.000439764	0.000180258	4.46874e-06	4.96705e-06	1.03335e-05	-5.69936e-06	0.0201697	0.0104699	0.000692064	-0.000270033	2.59327e-05	9.46119e-05	0.000158771	3.65999e-05	1.03204e-05	1.11232e-05	5.9498e-06	7.15653e-06	0.00119222	0.00136166	0.000170855	5.93901e-05	5.85033e-06	0.595902	936
937	3.737e-05	22.8006	0.520605	0.00020272	0.000464346	-1.01065e-05	-2.61285e-05	-1.22074e-05	-0.000358525	0.015561	0.0201062	-0.00153863	-0.00030317	-7.37499e-05	-0.00016535	0.000158707	4.10073e-05	6.22577e-06	6.36086e-06	5.13453e-06	0.000138543	0.00270642	0.00115406	0.000170562	7.08468e-05	1.25788e-05	-1.04186	937
938	0.000313087	15.3458	0.404542	0.000492514	0.000498712	9.07852e-05	7.70867e-05	-3.14639e-05	-2.83276e-05	0.0049875	-0.0279773	-0.00128632	0.000376861	-1.92532e-06	-0.000179427	0.000157284	3.05652e-05	8.06567e-06	4.47132e-06	6.03559e-06	6.89517e-06	0.000992993	0.00219496	0.000126363	4.76503e-05	5.05768e-06	-1.14078	938
939	0.000247156	23.0895	0.183711	0.000193015	0.000225664	2.94321e-06	-1.13995e-05	1.4996e-05	-0.000171219	0.0121263	-0.0308077	-4.7988e-05	-5.29207e-05	9.04436e-05	5.41411e-05	0.000157136	4.24548e-05	8.43364e-06	7.38527e-06	7.29945e-06	0.000112567	0.00303958	0.139088	0.000136761	7.06018e-05	1.52517e-05	0.34455	939
940	0.000370168	23.0762	0.211248	0.000150215	0.000265838	4.06959e-06	-3.99397e-06	1.12761e-05	-0.00016201	0.00728273	-0.317582	-8.5077e-05	-6.2412e-05	0.000104224	0.000219952	0.000158826	4.20792e-05	8.23388e-06	7.0337e-06	7.03769e-06	0.000127425	0.00306863	0.120001	0.000132532	6.97159e-05	1.46345e-05	1.38486	940
941	0.000126414	20.9829	0.310621	0.000138822	0.000325945	-2.49198e-05	-1.56535e-05	1.18528e-05	-0.000239592	0.00575395	0.183228	-0.000324016	-9.38145e-05	6.56865e-05	-1.2408e-05	0.000158526	3.95323e-05	9.50539e-06	6.19371e-06	7.0615e-06	0.000129826	0.00271601	0.0739211	0.00013627	6.24477e-05	1.24454e-05	-0.078271	941
942	0.000554375	14.7045	0.393604	0.000546744	0.00058981	-1.69858e-06	3.86294e-05	-3.26052e-05	-7.23989e-07	0.00780656	-0.0638745	-0.00272937	0.000384166	-2.04445e-05	7.6309e-06	0.000158215	3.0283e-05	6.0055e-06	3.96518e-06	6.72673e-06	2.79338e-07	0.0010102	0.0078776	0.000122698	4.84824e-05	5.03706e-06	0.0482311	942
943	0.000287665	21.4383	0.456038	0.000329243	0.00062436	-3.08934e-05	-1.85617e-05	-2.6999e-05	-0.00655945	-0.00703012	0.0454128	-0.000704916	-0.00028694	0.000107216	-4.15783e-05	0.000158205	3.87106e-05	8.664e-06	5.3209e-06	7.09307e-06	0.00215329	0.00242602	0.00532269	0.000131335	6.43797e-05	8.6918e-06	-0.262813	943
944	0.000563309	22.8527	0.445102	0.000501426	0.000740407	-1.67554e-05	1.38211e-06	-1.98637e-05	-0.0103803	-0.000295707	0.06304	-0.00122746	-0.000420571	7.56077e-05	6.18825e-05	0.000158634	4.19063e-05	9.1506e-06	4.7966e-06	7.58827e-06	0.00192895	0.002321	0.00667983	0.000147163	6.56257e-05	8.14728e-06	0.390096	944
945	0.000416775	19.7865	0.306422	0.000406427	0.000752017	1.8474e-05	1.9842e-05	-3.72816e-05	-0.00704865	0.00447518	0.0128392	-0.00162048	-0.000287365	5.48875e-05	1.03481e-05	0.000158975	3.67115e-05	7.20196e-06	4.40106e-06	6.44559e-06	0.00214378	0.00109874	0.00127583	0.000209776	5.72413e-05	8.44724e-06	0.0650929	945
946	0.00020395	22.8119	0.223047	0.000209052	0.000263404	-3.66868e-06	-8.3187e-06	8.83531e-06	-1.50886e-05	0.0101806	0.465644	-0.000348168	-0.000105094	2.22322e-05	-5.10194e-06	0.00015584	4.29578e-05	8.20914e-06	6.14224e-06	6.89021e-06	1.08822e-05	0.00286665	0.0958173	0.000142595	6.99314e-05	1.48121e-05	-0.0327383	946
947	0.000349379	23.5099	0.270125	0.000461065	0.000244211	5.02424e-06	-2.90518e-05	-9.41599e-06	0.000502486	0.0155854	0.00902961	0.00113879	-0.000261605	7.64108e-05	-0.000111686	0.000158888	4.03044e-05	1.09944e-05	1.12641e-05	6.18308e-06	0.000524525	0.00145983	0.00135758	0.000197693	6.44394e-05	1.2228e-05	-0.702923	947
948	0.000233997	23.6398	0.529435	0.000237548	0.000327122	-1.63357e-05	-8.35425e-06	5.08886e-06	-0.00580882	0.00534346	0.371859	-0.000255645	-6.06424e-05	7.26475e-05	-3.55081e-06	0.000158792	4.33608e-05	1.04698e-05	5.95669e-06	7.64319e-06	0.0014585	0.00256471	0.0448455	0.000139204	6.41996e-05	1.05465e-05	-0.0223614	948
949	0.000473404	19.4767	0.357415	0.000586307	0.000736562	-1.63022e-06	1.56148e-05	-3.2174e-05	-0.0084793	0.0127199	0.0155983	-0.00114897	-0.00049398	5.98875e-05	-0.000112903	0.00015891	3.6316e-05	7.05578e-06	4.46525e-06	6.35195e-06	0.00225328	0.00138839	0.00123129	0.000199973	5.6798e-05	8.73385e-06	-0.710479	949
950	0.000258561	22.1422	0.154492	0.000464517	0.000509189	3.8979e-05	4.36915e-05	-2.54298e-05	-0.000392064	0.00300772	0.000366741	0.000554896	-0.000104241	5.92176e-05	-0.000205956	0.000158433	3.89689e-05	8.46999e-06	6.38962e-06	6.34228e-06	0.000511699	0.00111893	0.00122802	0.000193538	6.69176e-05	1.24129e-05	-1.29995	950
951	5.10895e-05	23.6769	0.45889	0.000306849	0.000543684	-1.00148e-05	-2.32896e-05	-1.71549e-05	-0.00149592	0.0104385	0.0197422	-0.00169947	-0.000335821	-6.38544e-05	-0.000255759	0.000158854	4.16241e-05	6.28764e-06	6.17374e-06	5.12166e-06	0.000553863	0.00254006	0.00113661	0.000187565	6.98281e-05	1.25742e-05	-1.61003	951
952	0.000414221	21.8568	0.530077	0.000337085	0.000347491	-3.02707e-05	-2.5661e-05	1.17282e-06	-0.000311851	0.0273886	0.0198353	-0.000895326	-0.000234818	-1.26065e-05	7.71363e-05	0.000158763	4.17052e-05	6.2216e-06	6.27786e-06	5.38943e-06	0.000137198	0.00296631	0.00120011	0.000151821	7.05512e-05	1.18692e-05	0.485858	952
953	0.000145278	21.7481	0.485601	0.000405744	0.000456965	-2.00362e-05	-2.26143e-05	-1.21276e-05	-0.000341572	0.0225628	0.0181256	-0.0010736	-0.000337112	-1.06831e-05	-0.000260466	0.000158227	4.06493e-05	6.21481e-06	6.22076e-06	5.18927e-06	0.000137577	0.00296742	0.00115413	0.000157917	7.10793e-05	1.1366e-05	-1.64616	953
954	0.000352771	22.9833	0.147849	0.000203613	0.000207545	-1.13401e-06	-1.21211e-05	1.17723e-05	-1.52432e-05	0.0113855	0.315676	-7.7876e-05	-4.40807e-05	6.10978e-05	0.000149158	0.000157506	4.27154e-05	8.2161e-06	6.92065e-06	7.05614e-06	1.08966e-05	0.00294257	0.121038	0.000138697	7.0719e-05	1.47318e-05	0.946999	954
955	0.000260903	15.6458	0.381635	0.000306103	0.000360265	0.00010469	9.9001e-05	-1.42401e-05	-2.02329e-05	0.00881757	-0.0140109	-0.000686234	0.000349413	1.60189e-05	-4.52003e-05	0.000158522	3.09271e-05	8.51885e-06	4.76967e-06	6.07614e-06	5.08278e-06	0.00100159	0.00204457	0.000123686	4.85508e-05	5.03961e-06	-0.285136	955
956	0.000485693	21.5399	0.688912	0.000261006	0.000312762	3.06305e-05	1.09941e-05	-1.21505e-05	-3.35248e-07	-0.00605568	0.452997	-0.00101638	0.000104657	6.37332e-05	0.000224686	0.000158312	4.08783e-05	7.70377e-06	4.60669e-06	6.75929e-06	2.81e-07	0.00239561	0.0232328	0.000171572	6.12705e-05	8.91364e-06	1.41927	956
957	0.000256772	20.654	0.413414	0.000314947	0.000376655	-3.84853e-05	-2.62215e-05	1.02059e-05	-0.00030344	0.021723	0.0271583	-0.000670034	-0.000276475	2.45994e-05	-5.81751e-05	0.00015853	3.98063e-05	6.19371e-06	6.40067e-06	5.55509e-06	0.00013763	0.00297338	0.00246399	0.000138819	6.67081e-05	1.10768e-05	-0.366966	957
958	0.000347137	20.003	0.358984	0.000379012	0.000678993	2.81883e-05	1.75269e-05	-3.52535e-05	-0.00260403	0.00470311	0.0145767	-0.00125677	-0.000297016	0.000100721	-3.18754e-05	0.000158992	3.72717e-05	6.98216e-06	4.38566e-06	6.41818e-06	0.00090172	0.0011279	0.00120762	0.000205328	6.04822e-05	9.09258e-06	-0.200485	958
959	5.39014e-05	23.9692	0.419746	0.000179593	0.000201069	2.48761e-05	8.22358e-06	1.86487e-05	-2.3285e-06	0.0176028	0.0160303	0.000752691	-0.000345379	3.40621e-05	-0.000125691	0.000158757	4.01991e-05	1.10537e-05	1.34234e-05	6.06007e-06	7.16873e-06	0.00143121	0.0014027	0.000177202	6.55813e-05	6.08858e-06	-0.79172	959
960	0.00067645	20.5484	0.37449	0.000574136	0.000616626	3.22254e-05	1.22448e-05	-3.86459e-05	-0.00179058	0.00514365	0.0149434	-0.000611209	-0.000337116	0.000149818	0.000102313	0.000158128	3.70958e-05	7.04725e-06	4.93051e-06	6.29232e-06	0.000733492	0.00128524	0.00113612	0.000191467	6.23013e-05	9.81156e-06	0.647027	960
961	0.000320113	16.4231	0.485499	0.000494029	0.000402411	-1.23458e-05	1.59605e-05	-1.90035e-05	-6.3653e-07	0.00683948	0.108459	-0.0024955	0.000521995	8.1244e-06	-0.000173916	0.000158311	3.23016e-05	6.10839e-06	3.98722e-06	6.77606e-06	2.79461e-07	0.00107664	0.0160665	0.000128888	5.08077e-05	6.18265e-06	-1.09857	961
962	2.99892e-05	24.161	0.424962	7.57498e-05	0.000300184	-1.56038e-05	-2.53103e-05	-5.07536e-09	-0.000202656	0.0043336	0.197629	-0.000462455	-0.000203596	6.87552e-06	-4.57606e-05	0.000158362	4.35931e-05	6.92378e-06	7.69482e-06	5.6462e-06	9.66484e-05	0.00320538	0.0158122	0.000125602	7.52248e-05	1.25117e-05	-0.288961	962
963	0.000193052	24.0963	0.405111	0.000288684	0.000569407	-9.67326e-06	-2.43806e-05	-2.12321e-05	-0.00164294	0.00633428	0.0187353	-0.0016615	-0.000315681	-4.45393e-05	-9.56311e-05	0.000158446	4.21822e-05	6.60365e-06	6.12875e-06	5.37052e-06	0.000557343	0.00239868	0.00111794	0.000192932	7.04879e-05	1.26139e-05	-0.603558	963
964	0.000811295	14.2762	0.384222	0.000652668	0.000588756	1.06409e-05	4.48882e-05	-3.80432e-05	-7.74716e-07	0.00543163	-0.0432643	-0.00248912	0.000413996	-2.65917e-05	0.000158627	0.000157462	2.98024e-05	5.99687e-06	4.1265e-06	6.66599e-06	2.79383e-07	0.000957808	0.00502599	0.000125013	4.83551e-05	5.012e-06	1.0074	964
965	0.000182011	22.1951	0.429986	0.000223066	0.000426654	-3.80431e-05	-2.16199e-05	-7.11395e-06	-0.00288964	0.00442715	0.169588	-0.000441051	-0.00019796	6.8724e-05	-4.10558e-05	0.000158857	4.02468e-05	1.0403e-05	5.94839e-06	7.06312e-06	0.00128508	0.00261335	0.0315869	0.000124585	5.94699e-05	9.18345e-06	-0.258444	965
966	0.000234343	23.2044	0.209279	0.000176414	0.000252708	4.48223e-06	-5.24288e-06	1.16017e-05	-0.000163331	0.00937363	-0.310144	-5.23767e-05	-6.38439e-05	0.000102051	5.79284e-05	0.000158792	4.26695e-05	8.35756e-06	7.18204e-06	7.11166e-06	0.000115448	0.00310813	0.128556	0.000134938	7.05499e-05	1.47451e-05	0.364808	966
967	4.95013e-05	23.1152	0.590323	0.000133178	0.000375605	-2.31945e-05	-3.0088e-05	-1.98644e-06	-0.000332961	0.0227552	0.0202499	-0.00133464	-0.000280732	-8.30165e-05	-8.36772e-05	0.00015783	4.20639e-05	6.33785e-06	6.61749e-06	5.41025e-06	0.000137357	0.00284616	0.00117153	0.000158785	7.38637e-05	1.30822e-05	-0.530173	967
968	0	24.0108	0.409891	8.28053e-05	0.000309809	-9.82787e-06	-2.68646e-05	-2.52148e-06	-0.000157332	0.00625912	0.249259	-0.000218018	-0.000275948	3.84232e-05	-8.28053e-05	0.000158814	4.52519e-05	7.21765e-06	8.51767e-06	5.7642e-06	9.61546e-05	0.00326023	0.0198513	0.000127978	7.57277e-05	1.17154e-05	-0.521398	968
969	0.000707076	13.9976	0.412935	0.000758249	0.000547428	2.85583e-05	5.54736e-05	-4.5394e-05	-3.2349e-05	0.0044304	-0.0367405	-0.00210477	0.0004775	-2.67478e-05	-5.11737e-05	0.000156652	2.91404e-05	6.38136e-06	4.3188e-06	6.08863e-06	6.90613e-06	0.00091516	0.00313562	0.000129711	4.80249e-05	4.95239e-06	-0.32667	969
970	0.000975722	14.4236	0.379209	0.000825865	0.000655986	2.93782e-05	4.7824e-05	-2.32398e-05	-3.43606e-05	0.00274009	-0.0423535	-0.00223921	0.000383684	-3.38473e-05	0.000149857	0.00015849	2.88033e-05	6.53752e-06	4.31338e-06	6.44254e-06	6.91835e-06	0.000889927	0.00285299	0.000132746	4.73561e-05	4.89985e-06	0.94553	970
971	0.00046344	22.7829	0.154258	0.000309809	0.000216584	-3.19264e-06	-1.375e-05	1.62553e-05	-0.000188927	0.0104824	0.145827	-3.36034e-05	-3.57803e-05	7.92306e-05	0.000153631	0.000157445	4.15135e-05	8.60849e-06	7.24245e-06	7.17303e-06	0.000111286	0.00294574	0.126791	0.000134877	6.93916e-05	1.47712e-05	0.975775	971
972	2.26692e-05	23.2951	0.376312	6.47179e-05	0.000319049	-3.3617e-05	-3.17786e-05	4.36771e-06	-0.000266107	0.00451128	0.0982988	-0.000595203	-0.000186058	-4.0777e-06	-4.20487e-05	0.000158484	4.19885e-05	6.55673e-06	7.44239e-06	5.57516e-06	9.77353e-05	0.00324821	0.0106636	0.000127542	7.22073e-05	1.27072e-05	-0.265319	972
973	0.000657001	16.8017	0.348212	0.000759512	0.000674638	-2.50033e-05	1.34644e-05	-1.81062e-05	-7.53303e-07	0.00495889	0.0163639	-0.00316675	0.000277054	-2.17485e-05	-0.000102511	0.00015838	3.22113e-05	6.68048e-06	3.90638e-06	6.75065e-06	2.8038e-07	0.00097426	0.00899393	0.000185548	4.83619e-05	6.64563e-06	-0.647247	973
974	0.000592403	19.8918	0.388805	0.000400958	0.000270622	8.90027e-06	1.39586e-05	1.06131e-05	-6.42957e-06	0.0211447	0.00850529	0.000466917	-0.000381328	1.91754e-05	0.000191445	0.000159044	3.54774e-05	1.00097e-05	1.02411e-05	5.88448e-06	7.15281e-06	0.00116026	0.00136508	0.000157763	5.85445e-05	5.81631e-06	1.20372	974
975	7.66207e-05	22.2059	0.209564	0.000200933	0.000326352	-1.10908e-05	-1.67719e-05	1.56202e-06	-0.000168668	0.00675144	0.148473	-0.000209978	-0.000230362	5.95698e-05	-0.000124312	0.000158083	4.18314e-05	7.38167e-06	6.86784e-06	6.1103e-06	9.98528e-05	0.00318961	0.0320845	0.0001281	6.86477e-05	1.14121e-05	-0.786375	975
976	0.00035846	23.9683	0.318363	0.000384944	0.000184077	-2.78445e-06	-3.50548e-05	-7.30293e-07	0.000269736	0.0185539	0.0120223	0.00105196	-0.000272297	7.20185e-05	-2.64842e-05	0.00015806	4.09029e-05	1.11572e-05	1.17392e-05	6.14734e-06	0.000498857	0.0014897	0.00135982	0.000199017	6.51589e-05	1.18782e-05	-0.167558	976
977	0.000107706	21.7997	0.389482	8.65949e-05	0.00034915	-4.85581e-05	-2.90739e-05	4.42302e-06	-0.000331403	0.0126852	0.0651016	-0.000422033	-0.000217975	3.48487e-05	2.11109e-05	0.000158105	3.99072e-05	6.67335e-06	7.34188e-06	5.6123e-06	0.000139058	0.00312962	0.0101566	0.000125028	6.75037e-05	1.11957e-05	0.133524	977
978	0.000134291	19.0631	0.356046	0.000147501	0.000241286	5.06486e-05	4.79878e-05	1.97454e-05	-5.25556e-06	0.0184474	0.0112656	0.000246273	-0.000197931	3.63459e-05	-1.32103e-05	0.000158062	3.39404e-05	1.03068e-05	1.31713e-05	6.11277e-06	5.25624e-06	0.00117003	0.00140149	0.000122176	5.44995e-05	5.33736e-06	-0.0835768	978
979	0.000528821	20.4543	0.228704	0.000475121	0.000581227	4.46004e-05	4.44216e-05	-2.92709e-05	-0.00362493	0.000882324	0.00115814	0.00011835	-4.54661e-05	8.07712e-05	5.37006e-05	0.000158604	3.65143e-05	7.44505e-06	4.66941e-06	6.60751e-06	0.0019477	0.000976632	0.00130222	0.000196833	5.97191e-05	9.24105e-06	0.338584	979
980	0.000440701	19.753	0.306512	0.000333769	0.000372895	2.72711e-05	4.64719e-05	1.18733e-05	-0.000328594	0.0157801	-0.00141222	0.000589489	-0.000241518	8.09815e-06	0.000106932	0.000158955	3.56446e-05	9.74617e-06	7.22695e-06	6.30475e-06	8.47958e-05	0.00115916	0.00142558	0.000169356	6.08345e-05	5.92849e-06	0.672722	980
981	0	14.0904	0.394006	-3.28175e-05	0.000579292	1.72796e-05	4.92413e-05	-3.97822e-05	-3.31243e-05	0.00416833	-0.0378132	-0.00230576	0.000454807	-2.97123e-05	3.28175e-05	1.43447e-05	2.94494e-05	6.15848e-06	4.29265e-06	6.57015e-06	6.91127e-06	0.000928661	0.00367452	0.000128329	4.80376e-05	4.9851e-06	2.28778	981
982	0.000497638	19.3739	0.34616	0.000383109	0.000757835	4.37006e-07	1.671e-05	-3.19096e-05	-0.00877461	0.0105727	0.0150443	-0.00131726	-0.000460995	5.29528e-05	0.00011453	0.000158903	3.61235e-05	7.07167e-06	4.44078e-06	6.3809e-06	0.00225106	0.00127978	0.00124468	0.000200508	5.61947e-05	8.37178e-06	0.720752	982
983	0.000135606	21.6191	0.206293	0.000171647	0.000367408	-1.54515e-05	-1.60558e-05	1.06232e-06	-0.000221289	0.00354702	0.0525627	-0.000391074	-0.000198084	5.28606e-05	-3.60407e-05	0.000158969	3.89005e-05	8.01896e-06	5.93366e-06	6.81131e-06	9.77597e-05	0.00298147	0.0389153	0.0001225	6.45295e-05	1.08595e-05	-0.226715	983
984	0.000400272	21.712	0.393036	0.000350948	0.000178227	1.58165e-05	3.20589e-06	1.22341e-05	-4.54226e-06	0.0187524	0.0129035	0.000685678	-0.000268493	3.08631e-05	4.93239e-05	0.000159157	3.73004e-05	1.05896e-05	1.23738e-05	6.10504e-06	7.15582e-06	0.00127481	0.00136246	0.000170248	6.03212e-05	5.92309e-06	0.309906	984
985	0.000139454	21.3385	0.390419	0.00029468	0.000419617	-5.34645e-05	-3.16444e-05	1.94033e-06	-0.000352759	0.0152715	0.0261827	-0.0005156	-0.000314073	3.56724e-05	-0.000155226	0.000158059	4.01358e-05	6.52827e-06	7.16662e-06	5.75912e-06	0.000138869	0.00312753	0.00574423	0.000127324	6.67282e-05	1.08483e-05	-0.982078	985
986	8.25436e-07	23.8676	0.528796	0.000186205	0.000432308	-1.09698e-05	-2.67688e-05	-1.22648e-05	-0.000352413	0.0121825	0.0207108	-0.00151097	-0.000248704	-7.97666e-05	-0.00018538	0.000158459	4.23639e-05	6.46171e-06	6.4899e-06	5.06679e-06	0.000135563	0.0026326	0.00116018	0.00018402	7.14623e-05	1.29782e-05	-1.16989	986
987	0.000445051	14.8983	0.432517	0.000590979	0.000704357	7.0949e-05	5.1073e-05	-2.08981e-05	-3.48018e-05	-5.01992e-05	-0.0399149	-0.0020092	0.000358464	-3.05594e-05	-0.000145928	0.000158476	2.9191e-05	7.83403e-06	4.37202e-06	6.13257e-06	6.90225e-06	0.000946369	0.00213938	0.000128198	4.70025e-05	4.9371e-06	-0.920821	987
988	0.000369427	22.6913	0.591734	0.000250098	0.000307256	-3.32096e-05	-3.09676e-05	8.71566e-06	-0.000297817	0.0306032	0.0211006	-0.000995251	-0.000260059	-5.58865e-05	0.000119328	0.000159036	4.30053e-05	6.29197e-06	6.66604e-06	5.5395e-06	0.000136626	0.0031354	0.00123434	0.000156424	7.10583e-05	1.33238e-05	0.750324	988
989	0.0003873	22.1841	0.69967	0.000526354	0.000401641	1.08163e-05	-2.54838e-06	-3.70307e-06	-4.41796e-07	-0.00632141	0.451188	-0.00106586	-5.74605e-06	4.89322e-05	-0.000139054	0.000157889	4.26702e-05	8.32427e-06	4.76363e-06	7.07555e-06	2.81764e-07	0.00234826	0.0208413	0.000173044	6.47359e-05	8.72597e-06	-0.880706	989
990	6.77783e-05	22.43	0.478291	0.000260831	0.000507898	-1.00679e-05	-2.28651e-05	-1.50043e-05	-0.000360359	0.0173766	0.0190868	-0.00143626	-0.000364716	-4.52366e-05	-0.000193053	0.000157682	4.08748e-05	6.17128e-06	6.1316e-06	5.08735e-06	0.00013806	0.00281371	0.00114887	0.000167627	7.17241e-05	1.20579e-05	-1.22432	990
991	0.000336816	15.4633	0.401596	0.000631216	0.00049279	9.31176e-05	7.79866e-05	-3.00452e-05	-2.81954e-05	0.0050737	-0.0270182	-0.00124082	0.000372195	2.91681e-07	-0.0002944	0.000157836	3.06601e-05	8.28888e-06	4.47519e-06	6.03226e-06	6.8963e-06	0.00100529	0.0021308	0.000126283	4.76652e-05	5.06879e-06	-1.86523	991
992	0.000732677	16.8389	0.274211	0.000755926	0.000640536	5.06762e-05	4.14489e-05	-3.56615e-05	-0.00161694	2.10305e-05	-0.0132804	-0.000519378	0.000136287	3.13214e-05	-2.32492e-05	0.000156833	3.04952e-05	7.32925e-06	4.52048e-06	6.67902e-06	0.000525132	0.000936943	0.00141574	0.000183541	5.25579e-05	6.45285e-06	-0.148242	992
993	0.000114107	21.2496	0.414587	0.000212317	0.000225811	1.22499e-05	2.32183e-06	2.51861e-06	-9.88978e-06	0.0105336	0.374495	-0.000305865	-4.01996e-05	4.46205e-05	-9.82098e-05	0.000158488	4.07711e-05	8.15583e-06	5.49556e-06	6.97081e-06	1.09199e-05	0.00277939	0.0648632	0.000141839	6.55648e-05	1.27187e-05	-0.619667	993
994	0.000328318	23.2104	0.159347	0.000206346	0.000228442	-3.35938e-06	-1.20989e-05	9.33538e-06	-1.51527e-05	0.0104787	0.404129	-0.000186244	-6.16899e-05	4.73789e-05	0.000121972	0.000159006	4.36053e-05	8.1775e-06	6.78484e-06	7.0759e-06	1.08895e-05	0.00295116	0.114172	0.000140206	7.10378e-05	1.47098e-05	0.76709	994
995	0.000190223	29.209	0.516418	0.000248499	3.90481e-05	2.24014e-05	-4.33046e-05	1.81438e-05	-8.78891e-07	0.0169061	0.0220395	0.000541033	-0.000107544	4.60392e-05	-5.82755e-05	0.000158682	5.00363e-05	1.16678e-05	1.54599e-05	6.19356e-06	7.23099e-06	0.00184353	0.00125194	0.000197901	7.82498e-05	1.42432e-05	-0.367248	995
996	0.000923538	15.4903	0.290946	0.000778578	0.000673814	-1.55877e-05	2.40376e-05	-3.10029e-05	-8.99016e-07	0.00323677	-0.0473203	-0.00268611	0.000353557	-2.35009e-05	0.00014496	0.000159191	3.0302e-05	6.29355e-06	3.91674e-06	6.59936e-06	2.79798e-07	0.000922181	0.00582639	0.000147757	4.79145e-05	6.1251e-06	0.910603	996
997	0.000150618	23.0789	0.591987	0.000138385	0.00033976	-3.00851e-05	-3.06543e-05	4.63661e-06	-0.000308829	0.0282157	0.020318	-0.00111668	-0.00028989	-6.65171e-05	1.22331e-05	0.00015833	4.30033e-05	6.3232e-06	6.70506e-06	5.48473e-06	0.00013683	0.00306254	0.00119093	0.000156881	7.33732e-05	1.3232e-05	0.0772633	997
998	0.000170301	19.9772	0.421868	0.000289286	0.000654448	-4.47869e-05	-2.22658e-05	-1.98576e-05	-0.00816669	-0.0056572	0.0258285	-0.000635198	-0.000323716	0.000100568	-0.000118985	0.000158835	3.63479e-05	6.93789e-06	6.25344e-06	6.88001e-06	0.00218621	0.00258896	0.00231233	0.000132887	6.2574e-05	8.76778e-06	-0.749112	998
999	7.33865e-05	23.0496	0.312801	0.000194551	0.000329194	-1.18043e-05	-1.79136e-05	-3.22716e-06	-0.000187614	0.00564006	0.224792	-0.000392522	-0.000236644	2.54463e-05	-0.000121165	0.000158554	4.19747e-05	7.2338e-06	6.93677e-06	5.75994e-06	9.66078e-05	0.00312922	0.0237142	0.000123894	7.0189e-05	1.17859e-05	-0.764186	999
1000	0.000418224	21.4531	0.456716	0.000323456	0.000330073	-3.2569e-05	-2.91357e-05	1.10382e-05	-0.000278811	0.028017	0.0281791	-0.000722893	-0.00028958	-4.20997e-06	9.47679e-05	0.000158894	4.13712e-05	6.25021e-06	6.5192e-06	5.49321e-06	0.000137038	0.0030313	0.00205914	0.000144976	6.87448e-05	1.18558e-05	0.596423	1000
1001	0.000199068	20.0955	0.418291	0.000365825	0.000426813	-4.05815e-05	-2.45535e-05	2.62788e-06	-0.000303175	0.0153382	0.026793	-0.000589775	-0.000279476	5.54e-05	-0.000166758	0.000158665	3.90806e-05	6.16504e-06	6.53613e-06	5.55601e-06	0.00013897	0.00289884	0.00222197	0.000137313	6.59951e-05	1.01386e-05	-1.051	1001
1002	0	24.0024	0.413204	7.07039e-05	0.00030386	-8.56126e-06	-2.7387e-05	-1.79037e-06	-0.000147993	0.00723666	0.250388	-0.000196753	-0.000279107	4.17058e-05	-7.07039e-05	0.000158697	4.58e-05	7.28804e-06	8.71415e-06	5.80609e-06	9.62353e-05	0.00328797	0.0196867	0.00012935	7.6597e-05	1.17237e-05	-0.445529	1002
1003	0.000204294	22.7859	0.462817	0.000242747	0.000383177	-2.19301e-05	-1.3512e-05	1.33965e-06	-0.00525106	0.00633726	0.338572	-0.000361547	-0.000164917	5.60906e-05	-3.84536e-05	0.000158933	4.17764e-05	1.03348e-05	5.83462e-06	7.36721e-06	0.00143907	0.00255827	0.0477315	0.000135966	6.20087e-05	1.02418e-05	-0.241949	1003
1004	0.000210111	19.4327	0.366763	0.000251646	0.000293767	5.29373e-05	3.8627e-05	1.80141e-05	-4.89391e-06	0.0176135	0.011819	0.000280532	-0.000305699	3.29863e-05	-4.15349e-05	0.000158917	3.42497e-05	1.03514e-05	1.34748e-05	6.07467e-06	7.1272e-06	0.00117479	0.00137831	0.000121879	5.55624e-05	5.41077e-06	-0.261363	1004
1005	0	24.0757	0.418197	9.77996e-05	0.000294704	-1.25495e-05	-2.45544e-05	-2.67193e-06	-0.000177594	0.00512527	0.234539	-0.000321595	-0.000225394	2.07598e-05	-9.77996e-05	0.000158911	4.44918e-05	7.17655e-06	8.11236e-06	5.72364e-06	9.62829e-05	0.00324085	0.0187056	0.00012598	7.40998e-05	1.2178e-05	-0.615435	1005
1006	0	24.0016	0.401696	8.81035e-05	0.000311808	-9.78215e-06	-2.7539e-05	-2.4704e-06	-0.000155572	0.00669635	0.250626	-0.000200624	-0.000283129	4.1412e-05	-8.81035e-05	0.000158281	4.54868e-05	7.24343e-06	8.58953e-06	5.79844e-06	9.62246e-05	0.00327114	0.0201688	0.000128295	7.60801e-05	1.16895e-05	-0.556627	1006
1007	0.000305636	22.9852	0.173269	0.000184581	0.000272228	-7.62066e-06	-1.22461e-05	1.0497e-05	-0.000214582	0.00590156	0.246819	-0.000224681	-6.86686e-05	6.1774e-05	0.000121055	0.000158922	4.26822e-05	8.55203e-06	6.66641e-06	7.02976e-06	0.000110464	0.00289622	0.106472	0.000137462	6.96411e-05	1.42935e-05	0.761727	1007
1008	0.000273428	22.6253	0.190897	0.000188516	0.000319027	-4.31555e-06	-5.95301e-06	5.37295e-06	-0.00017085	0.00449258	-0.216912	-0.000211223	-0.00014353	7.60964e-05	8.49116e-05	0.00015687	4.12162e-05	8.00144e-06	6.61156e-06	6.8585e-06	0.000102198	0.00302729	0.0640834	0.000126803	6.85101e-05	1.19797e-05	0.541285	1008
1009	3.15996e-05	23.1123	0.558322	0.000118893	0.000417157	-1.35936e-05	-2.76617e-05	-8.99997e-06	-0.000335267	0.016755	0.020454	-0.00147256	-0.000270916	-8.6163e-05	-8.72938e-05	0.000158559	4.13293e-05	6.30582e-06	6.47554e-06	5.15259e-06	0.000134934	0.00271313	0.00116629	0.000167719	7.18771e-05	1.29248e-05	-0.550546	1009
1010	0.000378439	20.8228	0.653156	0.000283597	0.000249883	4.62651e-07	1.1174e-05	1.57943e-05	-3.52722e-07	0.020376	0.262661	-0.00176399	0.000306014	2.71848e-05	9.48419e-05	0.00015825	3.99718e-05	7.27032e-06	4.26342e-06	6.67617e-06	2.805e-07	0.00173074	0.0203792	0.000180511	5.82144e-05	7.35269e-06	0.599319	1010
1011	0.000906666	19.8975	0.285217	0.000594995	0.000678558	-7.56707e-06	2.24739e-05	-3.69162e-05	-0.00125837	0.00457975	0.00985608	-0.00171033	-0.000110637	3.85644e-05	0.000311671	0.000158587	3.72739e-05	7.24608e-06	4.38325e-06	6.65243e-06	0.00224012	0.00103822	0.00153103	0.000233226	5.52597e-05	7.81857e-06	1.9653	1011
1012	0.000411845	21.9094	0.392112	0.000357581	0.000174337	1.77951e-05	2.65191e-06	1.20467e-05	-4.50424e-06	0.01856	0.0127034	0.000733959	-0.000260117	3.16424e-05	5.42645e-05	0.000159196	3.75607e-05	1.065e-05	1.23269e-05	6.07467e-06	7.16019e-06	0.00130166	0.00137642	0.000173629	6.0985e-05	5.93869e-06	0.340865	1012
1013	0.000343073	27.7166	0.483855	0.000474342	0.000100199	2.11711e-05	-3.96843e-05	1.78211e-05	-2.27756e-06	0.0174957	0.0191127	0.000783075	-0.000212149	5.98816e-05	-0.000131269	0.000158566	4.71849e-05	1.13535e-05	1.49586e-05	6.12563e-06	7.21645e-06	0.00163542	0.00128373	0.000202085	7.54226e-05	1.25369e-05	-0.827853	1013
1014	0.00141835	14.2617	0.37249	0.000899912	0.00062094	1.75952e-05	4.74568e-05	-3.56378e-05	-3.37701e-05	0.00354599	-0.0422491	-0.0023556	0.000410481	-3.07997e-05	0.00051844	0.000157754	2.92059e-05	6.14126e-06	4.27616e-06	6.49487e-06	6.91037e-06	0.000915765	0.00378418	0.000129468	4.76663e-05	4.92344e-06	3.28639	1014
1015	0.000989272	15.5279	0.321331	0.000761752	0.000627183	-1.46645e-05	2.42166e-05	-3.59509e-05	-8.31271e-07	0.00397799	-0.0354955	-0.00269884	0.000385347	-1.88271e-05	0.000227519	0.000159013	2.99066e-05	6.16906e-06	3.83778e-06	6.73102e-06	2.79559e-07	0.000978521	0.00921395	0.00012925	4.78809e-05	5.82835e-06	1.43082	1015
1016	0.000362963	21.3983	0.43302	0.00025079	0.000335037	-3.53151e-05	-2.94048e-05	1.10296e-05	-0.000288095	0.0267088	0.0275417	-0.000718175	-0.000284162	-2.04861e-06	0.000112174	0.000158558	4.1197e-05	6.29318e-06	6.52013e-06	5.52421e-06	0.000137108	0.00303314	0.00236526	0.000143641	6.81988e-05	1.18261e-05	0.70746	1016
1017	0.000375733	15.2442	0.430058	0.000774818	0.000692306	7.89571e-05	5.52824e-05	-1.91876e-05	-3.51764e-05	-0.000690252	-0.0361627	-0.00184415	0.000357935	-2.33659e-05	-0.000399085	0.000158891	2.94798e-05	8.2266e-06	4.37053e-06	6.02673e-06	6.90248e-06	0.00100183	0.00179093	0.000133221	4.72613e-05	5.01246e-06	-2.51169	1017
1018	0.000500661	24.21	0.365234	0.000337	0.000382701	9.03503e-06	-3.63349e-05	-3.34044e-05	-0.000441049	0.00758444	0.0146126	-0.000464723	-0.000120184	6.3158e-05	0.000163661	0.000158656	4.10019e-05	7.44512e-06	7.6118e-06	5.97311e-06	0.000441545	0.00211647	0.00106753	0.000190503	6.9497e-05	1.5965e-05	1.03155	1018
1019	2.37552e-05	21.746	0.418118	0.000198628	0.000243519	2.43564e-05	2.04349e-05	1.33552e-05	-2.88259e-06	0.0184331	0.0159562	0.000645848	-0.000404573	2.94228e-05	-0.000174873	0.000158943	3.67977e-05	1.09419e-05	1.58066e-05	6.18322e-06	7.13775e-06	0.00128666	0.00135338	0.000134765	6.09211e-05	5.79345e-06	-1.10022	1019
1020	0.000367454	27.0787	0.47588	0.000454771	0.000150275	2.32645e-05	-2.93272e-05	1.89989e-05	-3.16019e-06	0.0176229	0.0173401	0.000802044	-0.000281132	6.7149e-05	-8.73166e-05	0.000157807	4.59946e-05	1.12895e-05	1.45445e-05	6.02465e-06	7.20273e-06	0.00159377	0.001312	0.000202609	7.46378e-05	1.21109e-05	-0.553314	1020
1021	0.000245591	22.9455	0.584082	0.000216285	0.000342922	-2.75367e-05	-3.11109e-05	3.83691e-06	-0.00030912	0.0283999	0.0198977	-0.00114716	-0.000276026	-6.53363e-05	2.93059e-05	0.000158754	4.28016e-05	6.28014e-06	6.64169e-06	5.44293e-06	0.000136891	0.00303849	0.00117911	0.000156927	7.32397e-05	1.30528e-05	0.1846	1021
1022	0.000109296	29.3827	0.514999	0.000172249	7.53741e-05	2.51462e-05	-3.78811e-05	1.90559e-05	-1.06754e-06	0.0164065	0.0213441	0.000574498	-0.000160684	4.79784e-05	-6.2953e-05	0.000158431	5.07751e-05	1.16901e-05	1.53066e-05	6.2714e-06	7.2299e-06	0.00182915	0.00127778	0.000203284	7.99207e-05	1.42786e-05	-0.397354	1022
1023	0.000108235	20.228	0.430235	0.000301917	0.000469104	-5.33073e-05	-2.41289e-05	-1.02358e-06	-0.000345907	0.00971918	0.0456656	-0.00041198	-0.000337443	6.89804e-05	-0.000193682	0.000158863	3.80032e-05	6.69768e-06	6.33561e-06	6.02982e-06	0.000141408	0.00298319	0.00794796	0.000124876	6.47154e-05	9.52986e-06	-1.21917	1023
1024	0.000446267	22.6942	0.203227	0.000195956	0.000297265	-1.17479e-06	-5.17816e-06	9.08394e-06	-0.00018297	0.00464841	-0.234835	-0.000170292	-8.47153e-05	9.82219e-05	0.00025031	0.000158018	4.09163e-05	8.38069e-06	7.04186e-06	6.85807e-06	0.000127486	0.00300236	0.114457	0.000129015	6.81358e-05	1.41055e-05	1.58407	1024
1025	4.94543e-05	26.7401	0.4658	0.000151557	0.000177754	2.91184e-05	-1.11446e-05	2.27127e-05	-1.7832e-06	0.017112	0.0164515	0.000787456	-0.000325115	4.37182e-05	-0.000102103	0.000158371	4.62148e-05	1.16701e-05	1.43222e-05	6.07808e-06	7.18025e-06	0.00157877	0.00143701	0.000187128	7.35647e-05	7.2769e-06	-0.644705	1025
1026	0.000243474	20.7044	0.410211	0.000348906	0.000576976	-2.00903e-05	-2.75494e-05	-2.08872e-05	-0.00201737	0.0133535	0.0175421	-0.000895111	-0.000386463	5.44573e-05	-0.000105432	0.000159027	3.90386e-05	5.992e-06	6.41176e-06	5.55051e-06	0.000569313	0.00276628	0.00114862	0.000163511	6.66829e-05	9.90681e-06	-0.662978	1026
1027	0.000680663	16.8605	0.347082	0.000792637	0.000740968	-2.72506e-05	1.34575e-05	-1.58823e-05	-7.75851e-07	0.00498255	-0.013202	-0.00343101	0.000238444	-2.98803e-05	-0.000111974	0.000159011	3.25483e-05	6.76078e-06	3.95709e-06	6.86087e-06	2.80769e-07	0.000963488	0.00611346	0.00020208	4.85581e-05	6.8084e-06	-0.70419	1027
1028	0.000546934	21.438	0.391703	0.000434797	0.000672575	6.5191e-06	-1.96058e-05	-4.14039e-05	-0.00212852	0.0157674	0.0160973	-0.0012667	-0.000490013	7.70179e-05	0.000112137	0.000159008	3.98644e-05	6.49251e-06	6.13894e-06	5.88037e-06	0.000732379	0.00188768	0.00110999	0.000203398	6.60385e-05	1.00014e-05	0.705226	1028
1029	0.000759861	15.9573	0.396684	0.00063733	0.000535639	-1.52744e-05	1.75912e-05	-2.13468e-05	-7.3724e-07	0.00478366	0.0412945	-0.00269295	0.000424864	-5.39365e-06	0.000122531	0.000159073	3.07203e-05	6.1296e-06	3.84261e-06	6.83721e-06	2.79512e-07	0.00103774	0.0134135	0.000127133	4.88399e-05	6.03247e-06	0.770278	1029
1030	0.00051666	20.9496	0.400232	0.000428393	0.000192046	9.46867e-06	9.67512e-06	1.07841e-05	-5.17745e-06	0.0196483	0.0117788	0.000645474	-0.000288645	2.72834e-05	8.82671e-05	0.000159129	3.65046e-05	1.03982e-05	1.17033e-05	6.01436e-06	7.15119e-06	0.00120136	0.00134309	0.000160811	5.91946e-05	5.83942e-06	0.554689	1030
1031	0.000747401	19.7252	0.237746	0.000531797	0.000671925	2.34096e-05	3.26883e-05	-3.34012e-05	-0.00155712	0.0020755	0.00889732	-0.0016189	-5.95743e-05	3.71901e-05	0.000215603	0.000158896	3.65869e-05	7.23568e-06	4.4154e-06	6.67844e-06	0.00223517	0.00101653	0.00133819	0.000222431	5.60329e-05	7.65672e-06	1.35688	1031
1032	0.000431103	19.8484	0.38489	0.000330191	0.000652241	2.91643e-05	1.56555e-05	-3.70357e-05	-0.00204397	0.00553926	0.0154526	-0.00108633	-0.00031078	0.00012218	0.000100912	0.000158859	3.68149e-05	6.85037e-06	4.46369e-06	6.41944e-06	0.000789835	0.00119215	0.00117504	0.000201359	6.05073e-05	9.30606e-06	0.635228	1032
1033	0.000884892	20.0222	0.406248	0.000625917	0.000727659	-2.31764e-05	6.18092e-06	-2.12473e-05	-0.00764218	0.0123873	0.0126801	-0.00158573	-0.000303593	3.32481e-05	0.000258975	0.000158482	3.70113e-05	7.80578e-06	4.15095e-06	7.04065e-06	0.00217743	0.00139641	0.0024116	0.000176538	5.89753e-05	7.98274e-06	1.6341	1033
1034	0.00041867	26.7108	0.433101	0.000389811	3.10682e-05	1.15485e-05	-4.59801e-05	7.67129e-06	-5.78208e-05	0.0168091	0.0191879	0.000901464	-5.85728e-05	6.77631e-05	2.88596e-05	0.000158204	4.46357e-05	1.15673e-05	1.47194e-05	6.1535e-06	7.71695e-05	0.00164558	0.00126044	0.000189994	7.02807e-05	1.27476e-05	0.182419	1034
1035	0.000738091	20.8616	0.384586	0.000744815	0.000737915	-2.97829e-05	2.42946e-06	-2.33633e-05	-0.00971691	0.0124598	0.0189098	-0.00104859	-0.000515084	5.47221e-05	-6.72394e-06	0.000158129	3.89501e-05	7.9093e-06	4.49087e-06	6.83007e-06	0.00221736	0.00208064	0.00206131	0.000159841	6.64656e-05	8.09581e-06	-0.0425218	1035
1036	0.00044477	19.9181	0.408056	0.000329736	0.000663513	3.30101e-05	1.44044e-05	-3.45331e-05	-0.00190199	0.00902781	0.0173142	-0.00131351	-0.000358657	0.000108863	0.000115034	0.000158637	3.69343e-05	6.81424e-06	4.51546e-06	6.30505e-06	0.000789499	0.00131899	0.00117567	0.000202469	6.11717e-05	9.36942e-06	0.725144	1036
1037	0.000169288	22.7894	0.23672	0.000233629	0.000260151	-4.32246e-07	-6.16687e-06	9.02365e-06	-1.43004e-05	0.0111964	0.490113	-0.000370232	-0.000112049	1.51172e-05	-6.43414e-05	0.000158659	4.28912e-05	8.07016e-06	5.99506e-06	6.94591e-06	1.08844e-05	0.00289132	0.0938431	0.000142722	7.02295e-05	1.50037e-05	-0.405532	1037
1038	0.000373501	26.9451	0.477041	0.000523057	0.000125634	2.3206e-05	-3.39943e-05	1.94369e-05	-2.63568e-06	0.0179477	0.0178485	0.000806546	-0.000244894	6.68366e-05	-0.000149556	0.000158621	4.59213e-05	1.12475e-05	1.46091e-05	6.07614e-06	7.2134e-06	0.00160166	0.00129398	0.000201304	7.33815e-05	1.21492e-05	-0.942853	1038
1039	0.000621819	22.2776	0.298383	0.000500418	0.000326865	2.96812e-05	-3.92632e-05	-2.46626e-05	-0.000234739	0.0108699	0.0126147	-6.48084e-05	-8.98375e-05	7.51887e-05	0.000121401	0.000158755	3.76487e-05	7.93918e-06	8.50264e-06	6.04753e-06	0.000440848	0.0017802	0.00107803	0.000180362	6.43592e-05	1.41997e-05	0.764703	1039
1040	0.000134297	22.7134	0.68426	0.000237294	0.000121071	3.14183e-05	1.43892e-05	4.06269e-06	-2.35281e-07	0.00609825	0.484035	-7.53936e-05	9.27074e-05	6.95754e-05	-0.000102996	0.000158894	4.27491e-05	7.47299e-06	5.04977e-06	6.70299e-06	2.80897e-07	0.0027852	0.04108	0.000160987	6.96971e-05	1.13172e-05	-0.648209	1040
1041	0.000881775	15.4134	0.285751	0.000783564	0.000681769	-1.4733e-05	3.06562e-05	-2.50342e-05	-3.73542e-05	0.00241167	-0.0490787	-0.00236688	0.000335025	-2.07361e-05	9.82111e-05	0.000158291	3.06741e-05	6.29332e-06	4.12452e-06	6.58414e-06	6.94814e-06	0.000902394	0.00405138	0.00016931	4.80223e-05	6.02826e-06	0.620445	1041
1042	0.00103077	14.7189	0.366697	0.000755014	0.000620499	5.58891e-07	3.93808e-05	-3.57112e-05	-7.5965e-07	0.00628559	-0.0602171	-0.0026814	0.000364962	-2.50756e-05	0.000275758	0.00015837	2.98744e-05	5.9825e-06	4.0083e-06	6.70544e-06	2.79332e-07	0.000990673	0.00711039	0.00012343	4.81986e-05	4.98034e-06	1.74123	1042
1043	0.000292354	22.2424	0.480888	0.00014338	0.000458011	-4.82609e-06	-7.14387e-06	-2.33302e-05	-0.00670513	-0.00443657	0.126648	-0.000418973	-0.000135691	0.000110465	0.000148974	0.000157989	4.07977e-05	1.01934e-05	5.72001e-06	7.24365e-06	0.00179353	0.00240241	0.0144514	0.000133574	6.06651e-05	8.75553e-06	0.942939	1043
1044	0.000388923	27.1255	0.402435	0.000350098	8.18693e-05	4.96381e-06	-4.93413e-05	-4.10907e-06	5.13847e-05	0.0154154	0.0183125	0.000686174	-6.5274e-05	7.93827e-05	3.88244e-05	0.000158709	4.42532e-05	1.09665e-05	1.36487e-05	5.99996e-06	0.000420017	0.00179127	0.00113244	0.000176013	6.92333e-05	1.41332e-05	0.244627	1044
1045	9.68861e-07	24.2442	0.434389	7.85748e-05	0.000302089	-1.718e-05	-2.71234e-05	3.52192e-07	-0.000203759	0.00344384	0.190676	-0.000435288	-0.000225608	2.82325e-06	-7.76059e-05	0.000158648	4.40962e-05	6.85692e-06	7.83936e-06	5.66758e-06	9.67119e-05	0.0032571	0.0153607	0.000126736	7.52429e-05	1.26803e-05	-0.489169	1045
1046	0.000959924	20.1206	0.254992	0.000632013	0.000685689	-1.91324e-05	2.00804e-05	-3.0397e-05	0.00436017	0.00418366	0.00418893	-0.00192739	-6.37107e-05	2.24294e-05	0.000327911	0.000158684	3.73387e-05	7.32009e-06	4.35877e-06	6.89353e-06	0.00221374	0.0010368	0.00188406	0.000236762	5.53091e-05	7.63859e-06	2.06643	1046
1047	0.000196338	14.83	0.407833	0.000621044	0.000433933	8.6569e-05	8.16723e-05	-2.91609e-05	-2.70126e-05	0.00673774	-0.025231	-0.00121568	0.000423659	-6.41576e-07	-0.000424706	0.000158339	3.0124e-05	7.64411e-06	4.48582e-06	6.11243e-06	6.8967e-06	0.000955135	0.0023673	0.000126758	4.84535e-05	5.06625e-06	-2.68226	1047
1048	0.000333901	21.1385	0.389216	0.000519699	0.000635073	-1.82931e-05	-2.60356e-05	-3.25758e-05	-0.00323786	0.0151839	0.0157129	-0.000980778	-0.000454705	6.08106e-05	-0.000185798	0.000157342	3.96852e-05	6.1106e-06	6.42767e-06	5.68295e-06	0.000748988	0.00251191	0.00111477	0.000178235	6.67129e-05	9.77858e-06	-1.18085	1048
1049	5.30094e-05	23.0781	0.60347	0.000182082	0.000146041	2.5883e-05	1.18585e-05	7.93337e-06	-1.98957e-07	0.0135426	0.420106	-9.87088e-05	-9.03986e-06	5.96283e-05	-0.000129072	0.000157718	4.344e-05	7.64711e-06	5.24294e-06	6.82436e-06	2.81005e-07	0.00284582	0.047058	0.000158429	7.0126e-05	1.20362e-05	-0.818375	1049
1050	0.000315461	15.5784	0.387343	0.000355515	0.000386679	0.000106031	9.37157e-05	-1.68316e-05	-2.13868e-05	0.00812948	-0.0169153	-0.000787575	0.000358959	1.23207e-05	-4.00542e-05	0.00015868	3.08232e-05	8.40695e-06	4.6137e-06	6.06139e-06	5.10571e-06	0.000996518	0.00207123	0.000124155	4.83206e-05	5.04649e-06	-0.252422	1050
1051	0.000507856	21.2733	0.390837	0.00040945	0.000169592	6.91408e-06	3.12622e-06	1.01348e-05	-5.41949e-06	0.0196697	0.011067	0.000723212	-0.000255041	2.87353e-05	9.84052e-05	0.000158847	3.69568e-05	1.04508e-05	1.15966e-05	6.04027e-06	7.15879e-06	0.00124052	0.00137186	0.000173705	5.98511e-05	5.87719e-06	0.619498	1051
1052	0.000406933	17.3073	0.346896	0.000413511	0.000181008	2.98777e-05	0.000101102	1.01444e-05	-1.13078e-05	0.0185307	0.0035261	-0.00015223	0.000103043	3.31666e-05	-6.57803e-06	0.000158032	3.25944e-05	9.84756e-06	7.30159e-06	6.05323e-06	5.02797e-06	0.00110996	0.00159545	0.000121522	5.1668e-05	5.12827e-06	-0.0416246	1052
1053	0.000786284	16.7086	0.275366	0.000793601	0.000626067	4.40297e-05	4.28383e-05	-3.4868e-05	-0.00140084	5.04339e-05	-0.0142864	-0.000588337	0.000190419	2.69166e-05	-7.31774e-06	0.000158078	3.04565e-05	7.16318e-06	4.43595e-06	6.65584e-06	0.000527826	0.000928318	0.00144871	0.000187651	5.23143e-05	6.24026e-06	-0.0462921	1053
1054	0.000119558	23.1373	0.510585	7.3284e-05	0.000165468	2.31628e-05	9.13432e-06	7.62178e-06	-1.98298e-07	0.014977	0.408847	-9.91467e-05	-5.2385e-05	5.08785e-05	4.62741e-05	0.00015674	4.35169e-05	7.7533e-06	5.33829e-06	6.82216e-06	2.81237e-07	0.00290874	0.0532346	0.000156095	7.11722e-05	1.31426e-05	0.295229	1054
1055	0.000156368	21.2399	0.446177	0.000221568	0.000248267	-1.11967e-05	-5.08734e-06	8.89016e-06	-0.000407834	0.0110072	0.361984	-0.00025861	-5.1022e-05	5.22779e-05	-6.52004e-05	0.000159075	4.07402e-05	9.31358e-06	5.7759e-06	7.09984e-06	0.000198334	0.002684	0.0606211	0.000139329	6.36048e-05	1.24142e-05	-0.409871	1055
1056	0.000288387	24.8136	0.438603	0.000193687	0.000155831	2.21668e-05	-2.14745e-05	1.38635e-05	-5.60569e-06	0.016244	0.0147966	0.000840115	-0.000239934	8.41091e-05	9.46993e-05	0.000158821	4.202e-05	1.11591e-05	1.32192e-05	5.798e-06	7.17997e-06	0.00152143	0.00141516	0.000184725	6.81969e-05	1.10804e-05	0.596265	1056
1057	0.000127807	25.0237	0.420935	0.00025035	0.000168446	2.61419e-05	-8.54784e-06	1.84785e-05	-2.73605e-06	0.0177095	0.0148861	0.000792223	-0.000286979	3.76634e-05	-0.000122543	0.000158459	4.23314e-05	1.11965e-05	1.35182e-05	5.95106e-06	7.172e-06	0.00147172	0.00142154	0.000182271	6.8074e-05	6.33914e-06	-0.773341	1057
1058	0.00048898	20.5158	0.637984	0.000327261	0.000374424	-6.53876e-06	5.18431e-06	1.02919e-05	-4.36256e-07	0.0142597	0.244928	-0.00246933	0.000332153	5.46046e-06	0.000161719	0.000158815	3.9626e-05	7.30315e-06	4.17011e-06	6.60834e-06	2.80419e-07	0.00150175	0.018527	0.000185751	5.7773e-05	7.24198e-06	1.01829	1058
1059	0.000438568	21.9595	0.63649	0.000299608	0.00026624	1.56242e-05	1.83299e-05	4.38325e-06	-2.71525e-07	0.0127353	0.34407	-0.00138685	0.000170116	4.29917e-05	0.00013896	0.000158806	4.18554e-05	7.41592e-06	4.473e-06	6.87186e-06	2.80865e-07	0.00216352	0.0221155	0.000181567	6.04409e-05	8.43985e-06	0.875026	1059
1060	0.000134695	23.2582	0.211922	0.000160271	0.000241569	4.93623e-06	-6.75208e-06	1.24524e-05	-0.000160312	0.0107557	-0.292843	-3.2908e-05	-5.37897e-05	0.000104211	-2.55762e-05	0.000157389	4.29833e-05	8.41276e-06	7.29612e-06	7.24742e-06	0.000115547	0.00312854	0.135013	0.000136977	7.15254e-05	1.53363e-05	-0.162502	1060
1061	0.000859667	19.9638	0.405336	0.000543449	0.000710363	-3.42775e-05	5.48473e-06	-1.29071e-05	-0.00206214	0.00822147	0.0074054	-0.00183804	-0.000163151	3.83258e-05	0.000316218	0.000158821	3.64774e-05	7.93103e-06	4.2643e-06	7.07209e-06	0.00217114	0.00119158	0.00279082	0.000181837	5.89286e-05	7.74044e-06	1.99103	1061
1062	0.000609949	22.2115	0.567839	0.000306439	0.000305559	-3.56331e-05	-3.08455e-05	1.16896e-05	-0.000289899	0.0308514	0.0237136	-0.000818159	-0.000270906	-2.93221e-05	0.00030351	0.000158863	4.27219e-05	6.22657e-06	6.5831e-06	5.51976e-06	0.0001366	0.00305628	0.00134529	0.000151132	6.98755e-05	1.26613e-05	1.91052	1062
1063	0.000539136	20.8561	0.244851	0.000503271	0.000565775	3.81362e-05	1.89307e-05	-3.16093e-05	-0.000503329	0.00264594	0.010788	-0.000179986	-0.000264959	0.000132316	3.58651e-05	0.00015843	3.7036e-05	7.55436e-06	6.57687e-06	6.11461e-06	0.000454281	0.00119667	0.00111774	0.000182796	6.27728e-05	1.14404e-05	0.226378	1063
1064	0.00021162	20.5391	0.431892	0.000333943	0.000548516	-2.10017e-05	-2.7347e-05	-1.61911e-05	-0.00164695	0.0149003	0.0183857	-0.000885108	-0.000372098	4.95987e-05	-0.000122324	0.000158787	3.88534e-05	5.96734e-06	6.25642e-06	5.50426e-06	0.000438081	0.00281023	0.00116367	0.000157467	6.70828e-05	9.96659e-06	-0.77036	1064
1065	0.000188444	14.5338	0.413396	0.000314076	0.000450598	7.38665e-05	7.62026e-05	-3.5649e-05	-2.80392e-05	0.00629106	-0.0286128	-0.0014028	0.000450188	-6.8757e-06	-0.000125632	0.00015808	2.97496e-05	7.33716e-06	4.47534e-06	6.1757e-06	6.89764e-06	0.000946443	0.0024641	0.000127643	4.83218e-05	5.07393e-06	-0.794733	1065
1066	0.000206741	23.2188	0.203249	0.000170871	0.000239247	4.54217e-06	-8.01648e-06	1.31644e-05	-0.000163808	0.0108227	-0.203791	-4.81243e-05	-5.30171e-05	0.000100779	3.58704e-05	0.000158659	4.27269e-05	8.37784e-06	7.32835e-06	7.17823e-06	0.000114401	0.00308569	0.138087	0.000136537	7.11617e-05	1.52528e-05	0.226085	1066
1067	0.00094056	15.0044	0.304908	0.000751484	0.000679	3.59305e-06	3.91372e-05	-1.58288e-05	-3.64515e-05	0.00246673	-0.0482497	-0.002269	0.000336756	-2.43272e-05	0.000189076	0.000158725	2.98714e-05	6.20937e-06	4.20706e-06	6.50244e-06	6.93612e-06	0.000895641	0.00342373	0.000150287	4.83001e-05	5.2804e-06	1.19122	1067
1068	0.000307165	22.0538	0.193151	0.000198459	0.00033917	-8.8733e-06	-7.47451e-06	7.21476e-06	-0.000198492	0.00231921	-0.169177	-0.000228262	-0.000134598	8.71991e-05	0.000108705	0.000158726	3.94432e-05	8.81066e-06	6.94019e-06	6.78423e-06	0.000129483	0.00296068	0.099541	0.000127007	6.61323e-05	1.33505e-05	0.684859	1068
1069	0.000440791	15.6145	0.358724	0.000697568	0.000658635	6.60317e-05	5.11664e-05	-1.93648e-05	-3.11278e-05	0.000577604	-0.0236775	-0.00138045	0.000237637	-6.09937e-06	-0.000256777	0.00015857	2.93763e-05	8.22822e-06	4.61204e-06	6.2198e-06	6.92803e-06	0.00100207	0.00151246	0.000144069	5.02473e-05	5.27885e-06	-1.61933	1069
1070	0.000354697	22.6183	0.197804	0.000229445	0.000311231	-1.53915e-06	-2.63082e-06	8.13025e-06	-0.000179778	0.00448944	-0.353728	-0.000179306	-0.000121545	8.53652e-05	0.000125252	0.000157518	4.10297e-05	8.27236e-06	6.80024e-06	6.87875e-06	0.000129083	0.00302849	0.0926449	0.00012756	6.76255e-05	1.26867e-05	0.795161	1070
1071	0.000369168	26.6621	0.473927	0.000526701	0.000110593	2.20996e-05	-3.66576e-05	1.87362e-05	-2.72463e-06	0.0180099	0.0181136	0.000797837	-0.000219468	6.86147e-05	-0.000157533	0.000158555	4.53605e-05	1.11936e-05	1.4624e-05	6.09215e-06	7.21391e-06	0.00160136	0.00128528	0.000200907	7.25714e-05	1.21468e-05	-0.993556	1071
1072	2.49137e-05	24.3269	0.471599	0.000141493	0.000494249	-9.67251e-06	-2.68246e-05	-1.53174e-05	-0.000960354	0.00873094	0.0199523	-0.0015945	-0.000275977	-6.80112e-05	-0.00011658	0.000142243	4.25922e-05	6.66212e-06	6.38212e-06	5.19275e-06	0.000403732	0.0025242	0.00114195	0.000192936	7.09749e-05	1.28484e-05	-0.81958	1072
1073	0.000176875	19.8982	0.41523	0.000275571	0.000644204	-4.34161e-05	-2.28963e-05	-1.69891e-05	-0.00801571	-0.0046897	0.0238074	-0.000620615	-0.000310506	0.000100319	-9.86965e-05	0.000157479	3.62554e-05	6.78165e-06	6.54684e-06	6.81933e-06	0.00217191	0.00260154	0.00196201	0.000136763	6.25527e-05	8.84737e-06	-0.626729	1073
1074	0.000330773	16.5422	0.354407	0.000212778	0.000244544	6.56646e-05	0.000110359	-1.9144e-06	-1.63061e-05	0.0134274	-0.0043414	-0.000390996	0.000277062	2.64177e-05	0.000117995	0.000158612	3.20965e-05	9.4294e-06	5.53886e-06	6.0156e-06	5.00622e-06	0.00106608	0.00177782	0.000122691	4.9641e-05	5.03635e-06	0.743922	1074
1075	0.00115997	15.0582	0.342842	0.000878015	0.000642329	-3.26661e-06	3.57214e-05	-3.5043e-05	-7.75681e-07	0.0057327	-0.0638471	-0.00276209	0.000353215	-2.68829e-05	0.000281959	0.000158045	2.98615e-05	6.01541e-06	3.94371e-06	6.70387e-06	2.7937e-07	0.00101055	0.00869341	0.000124832	4.80459e-05	4.93536e-06	1.78404	1075
1076	9.09509e-05	21.8698	0.407161	0.000192213	0.000219775	1.66918e-05	4.63031e-06	6.4954e-06	-2.57271e-07	0.0124869	0.368279	-0.000241468	-7.3006e-05	4.33708e-05	-0.000101262	0.000159095	4.15791e-05	7.83921e-06	5.42647e-06	6.69231e-06	2.8135e-07	0.00289058	0.0650098	0.000144624	6.78072e-05	1.2932e-05	-0.636487	1076
1077	0.000139557	22.3326	0.351791	0.000225045	0.000315315	-4.27785e-05	-2.95951e-05	1.54594e-05	-0.000322367	0.0182232	0.0258745	-0.000753993	-0.000239776	-2.93653e-05	-8.54878e-05	0.000158263	4.07433e-05	6.41881e-06	6.6573e-06	5.55192e-06	0.000138435	0.00316235	0.00526119	0.000134824	7.10682e-05	1.27598e-05	-0.540164	1077
1078	0.000541141	22.0234	0.646575	0.000274103	0.000344372	1.7385e-05	8.78945e-06	-1.09597e-05	-3.47097e-07	0.00164726	0.385891	-0.00149334	0.000152143	4.37936e-05	0.000267038	0.000158853	4.21126e-05	7.58846e-06	4.36099e-06	6.81846e-06	2.80909e-07	0.00226298	0.0205113	0.00018455	6.21383e-05	8.38831e-06	1.68103	1078
1079	0.000270869	24.9983	0.389406	0.000402225	0.000516984	-8.88001e-06	-2.73524e-05	-2.21554e-05	-0.000859554	0.00797306	0.0173755	-0.00142136	-0.00028141	-3.64576e-05	-0.000131356	0.000158267	4.33324e-05	6.82613e-06	6.21065e-06	5.55191e-06	0.000401796	0.00231609	0.00111044	0.000196426	7.34519e-05	1.4569e-05	-0.829965	1079
1080	0.000376652	20.8463	0.288899	0.000560728	0.000654817	3.40378e-05	3.39152e-05	-3.43441e-05	-0.00245828	0.00089966	0.00931611	-0.00032887	-0.000299183	0.00012117	-0.000184076	0.00015782	3.78041e-05	7.30773e-06	4.74824e-06	6.62292e-06	0.000874828	0.00102058	0.00118784	0.000190409	6.30002e-05	9.52234e-06	-1.16637	1080
1081	5.2934e-05	22.8141	0.299299	0.000109264	0.000353546	-1.38857e-05	-2.18037e-05	-5.00417e-06	-0.000191863	0.00362341	0.222478	-0.000314806	-0.000273503	3.84735e-05	-5.63304e-05	0.000158962	4.18966e-05	7.21565e-06	7.21569e-06	5.79242e-06	9.66182e-05	0.00317693	0.0250107	0.000124222	6.92893e-05	1.15977e-05	-0.354364	1081
1082	0.000300605	20.6873	0.465433	0.000312877	0.000372887	-3.1047e-05	-2.16545e-05	-1.50237e-07	-0.000304316	0.0220712	0.0249871	-0.000717395	-0.000245973	2.63173e-05	-1.22715e-05	0.00015899	4.00692e-05	6.10822e-06	6.21066e-06	5.40927e-06	0.0001375	0.00287478	0.00156717	0.000144537	6.81262e-05	1.09142e-05	-0.0771839	1082
1083	0.000667801	17.5469	0.349545	0.000296392	0.00021092	2.49504e-05	7.97647e-05	9.49686e-06	-1.14339e-05	0.0190205	0.0028477	-0.000194745	2.75888e-05	3.43014e-05	0.000371409	0.000158694	3.26713e-05	9.71055e-06	7.26267e-06	5.95318e-06	5.02075e-06	0.00110572	0.0015725	0.000120169	5.31271e-05	5.23624e-06	2.34041	1083
1084	0.000129403	22.3159	0.180012	0.000198853	0.0003101	-9.1742e-06	-1.09914e-05	5.57213e-06	-0.000170866	0.00690237	-0.0390221	-0.000195715	-0.000168647	6.75054e-05	-6.94507e-05	0.000158751	4.13477e-05	7.53449e-06	6.54863e-06	6.77533e-06	0.000101517	0.00310656	0.0437007	0.00012748	6.87994e-05	1.15566e-05	-0.437482	1084
1085	0.000431601	20.4934	0.265384	0.000513869	0.000624563	3.48279e-05	3.95949e-05	-3.51582e-05	-0.00324468	0.000686257	0.00559914	-0.000216599	-0.000165933	9.87747e-05	-8.22682e-05	0.000158467	3.69121e-05	7.23236e-06	4.67768e-06	6.60006e-06	0.00133627	0.000966323	0.00123783	0.000196331	6.08576e-05	9.08811e-06	-0.51915	1085
1086	0.000220488	23.163	0.493784	0.000265664	0.000360983	-2.09837e-05	-1.02947e-05	4.4613e-06	-0.00559516	0.00598103	0.366448	-0.000336047	-0.000119001	5.97985e-05	-4.51756e-05	0.000158962	4.2426e-05	1.048e-05	5.95702e-06	7.50037e-06	0.00145336	0.00254856	0.0458981	0.000137417	6.32693e-05	1.03208e-05	-0.284192	1086
1087	0.000365084	20.0925	0.331637	0.000426298	0.00075609	2.058e-05	1.70133e-05	-3.75227e-05	-0.00759543	0.00587089	0.0145016	-0.00158081	-0.000346614	6.31931e-05	-6.12145e-05	0.000159029	3.71916e-05	7.17836e-06	4.37076e-06	6.42171e-06	0.00215267	0.00115037	0.00126674	0.000207152	5.82077e-05	8.538e-06	-0.384926	1087
1088	9.32347e-05	13.8136	0.435795	1.61866e-05	0.000455365	4.75349e-05	6.89484e-05	-4.42141e-05	-2.96877e-05	0.00633138	-0.032698	-0.00174778	0.000516123	-1.58007e-05	7.70481e-05	0.000156022	2.99428e-05	6.62223e-06	4.4645e-06	6.18896e-06	6.90456e-06	0.000945367	0.00290967	0.00013016	4.91127e-05	5.099e-06	0.493829	1088
1089	0.000765135	14.6384	0.350196	0.000823161	0.000680118	2.63277e-05	4.38737e-05	-7.54473e-06	-3.5788e-05	0.00171012	-0.0401843	-0.00196729	0.000346299	-2.79268e-05	-5.8026e-05	0.000158209	2.90944e-05	6.46507e-06	4.23581e-06	6.56647e-06	6.92225e-06	0.000883487	0.0023873	0.000145875	4.71139e-05	4.83639e-06	-0.366767	1089
1090	0.000276955	22.6867	0.1761	0.000519028	0.000501442	3.55914e-05	5.07075e-05	-2.58289e-05	-0.00271606	0.00414335	-0.00125143	0.000657525	-7.198e-05	4.86088e-05	-0.000242073	0.000159017	3.89105e-05	8.82471e-06	5.56181e-06	6.53684e-06	0.00169586	0.00111458	0.00128452	0.000194366	6.66724e-05	1.22349e-05	-1.5223	1090
1091	0	24.0507	0.410696	0.000110745	0.000314071	-1.13357e-05	-2.63149e-05	-3.17046e-06	-0.000165595	0.00564719	0.245588	-0.000241639	-0.000273085	3.518e-05	-0.000110745	0.000158926	4.49674e-05	7.1998e-06	8.44248e-06	5.73137e-06	9.61517e-05	0.00325103	0.0196993	0.000127076	7.51542e-05	1.17758e-05	-0.696832	1091
1092	0.00012418	21.2619	0.482841	0.000244097	0.000196729	1.51523e-05	3.96787e-06	1.90365e-06	-2.86542e-07	0.0112166	0.355867	-0.000248967	6.59879e-07	5.81541e-05	-0.000119916	0.000158918	4.09512e-05	7.95384e-06	5.38485e-06	6.91866e-06	2.81415e-07	0.00276873	0.0574087	0.000142407	6.60204e-05	1.21859e-05	-0.754579	1092
1093	0.000196312	22.9617	0.708169	0.000249493	0.00014425	3.58302e-05	2.00899e-05	-1.00897e-06	-2.33e-07	0.00194405	0.494167	-0.000284013	0.000125582	7.24993e-05	-5.31816e-05	0.000159041	4.29907e-05	7.39381e-06	4.93494e-06	6.75613e-06	2.80828e-07	0.00271471	0.0359754	0.00016466	6.91672e-05	1.07537e-05	-0.334389	1093
1094	0.000233494	20.902	0.659219	0.000219455	0.000206011	5.4579e-06	1.68981e-05	1.82911e-05	-2.7999e-07	0.0231371	0.298371	-0.0014077	0.000234414	3.45298e-05	1.40387e-05	0.000157658	3.98533e-05	7.28865e-06	4.41982e-06	6.76281e-06	2.80704e-07	0.00197884	0.0222253	0.000178814	5.75658e-05	7.67439e-06	0.0890449	1094
1095	0.000435013	20.4064	0.390472	0.000436378	0.000674194	-2.64987e-06	-3.9445e-06	-3.88877e-05	-0.00236908	0.0187132	0.0158794	-0.00111709	-0.000535811	7.26538e-05	-1.36461e-06	0.00015902	3.85851e-05	6.43866e-06	5.56365e-06	6.12812e-06	0.00076872	0.00189132	0.00113516	0.000193795	6.4655e-05	9.57527e-06	-0.00858134	1095
1096	0.000561005	22.5425	0.478335	0.000589985	0.000708005	-2.44817e-05	5.05624e-07	1.81601e-06	-0.00612999	0.0087001	0.0461026	-0.00195093	-0.000194482	4.13437e-05	-2.89799e-05	0.000158902	4.17047e-05	8.41874e-06	4.31698e-06	7.16157e-06	0.00124138	0.001824	0.00708098	0.000173596	6.24539e-05	8.10729e-06	-0.182375	1096
1097	0.000688331	18.9543	0.335579	0.00041345	0.00074951	-7.15091e-06	1.91386e-05	-3.75384e-05	-0.00883298	0.00792096	0.0131742	-0.00154393	-0.00032097	3.9493e-05	0.000274881	0.000158899	3.55189e-05	7.11532e-06	4.46527e-06	6.43269e-06	0.00225117	0.00114869	0.00129898	0.000207923	5.48361e-05	8.14457e-06	1.72991	1097
1098	0.000488156	23.2443	0.529753	0.000618271	0.000679203	-1.16952e-05	-3.55227e-07	-6.56215e-06	-0.0114691	0.00321562	0.125595	-0.00121794	-0.000312407	7.10315e-05	-0.000130115	0.000159022	4.23434e-05	9.04818e-06	4.57429e-06	7.61898e-06	0.00178878	0.00231244	0.00981983	0.000163889	6.37801e-05	8.28045e-06	-0.818217	1098
1099	0.000244694	22.416	0.547178	0.000379335	0.000403603	-2.25567e-05	-2.41171e-05	-3.78257e-06	-0.000318333	0.0262521	0.018962	-0.00124338	-0.000314354	-5.74548e-05	-0.000134642	0.000158634	4.14223e-05	6.22177e-06	6.26752e-06	5.31943e-06	0.000137404	0.00299008	0.00116011	0.000155412	7.25079e-05	1.24778e-05	-0.848754	1099
1100	0.000191212	19.8028	0.450729	0.000241811	0.000460107	-2.26301e-05	-2.35896e-05	-8.28919e-06	-0.000330865	0.0159889	0.0224633	-0.00073851	-0.000299463	5.00038e-05	-5.05992e-05	0.000158799	3.84026e-05	6.01255e-06	6.19605e-06	5.40127e-06	0.000137515	0.00273866	0.00133944	0.000144677	6.63512e-05	9.97251e-06	-0.318636	1100
1101	0.000841779	19.2602	0.386734	0.000632571	0.000730897	-1.72172e-05	1.34642e-05	-3.34473e-05	-0.0100593	0.0133445	0.0148299	-0.00129629	-0.000398094	3.69978e-05	0.000209207	0.000156354	3.61475e-05	7.34236e-06	4.33279e-06	6.46673e-06	0.0021996	0.00139534	0.00152457	0.000187406	5.79313e-05	8.14665e-06	1.33804	1101
1102	0.000252275	21.0075	0.410054	0.000202735	0.000579909	-2.0724e-05	-2.88426e-05	-2.27027e-05	-0.00196382	0.0149345	0.0167713	-0.000989222	-0.000389409	4.74689e-05	4.95405e-05	0.00015847	3.94463e-05	5.99105e-06	6.3379e-06	5.44469e-06	0.000562916	0.0027646	0.00113123	0.00016849	6.70888e-05	1.00109e-05	0.312617	1102
1103	0.000723673	14.705	0.34417	0.000789008	0.000665787	3.2289e-05	4.5646e-05	-1.27777e-05	-3.48254e-05	0.000880895	-0.034321	-0.00161146	0.000346753	-2.37841e-05	-6.53341e-05	0.000157914	2.91019e-05	6.60893e-06	4.2077e-06	6.55001e-06	6.92977e-06	0.000888773	0.00205242	0.00015329	4.70852e-05	4.86308e-06	-0.413731	1103
1104	0.00075029	23.9254	0.35237	0.000587169	0.000493789	6.39922e-06	-3.25151e-05	-3.60872e-05	-0.000847692	0.00717623	0.0147985	-0.000734586	-0.000207444	8.3215e-05	0.000163121	0.000158154	4.14262e-05	6.96186e-06	6.18225e-06	5.89984e-06	0.000446467	0.00203049	0.00108763	0.000189226	7.22582e-05	1.38628e-05	1.0314	1104
1105	0.000475924	22.861	0.17482	0.000244812	0.000235702	7.07474e-08	-1.09669e-05	1.50956e-05	-0.000176106	0.0100169	-0.00769817	-6.78563e-05	-5.03383e-05	8.98866e-05	0.000231112	0.000158673	4.16467e-05	8.58334e-06	7.3187e-06	7.16904e-06	0.000112472	0.00299267	0.130661	0.000133879	6.94936e-05	1.4981e-05	1.45653	1105
1106	4.52161e-05	24.0522	0.459035	0.000296737	0.000513527	-1.09827e-05	-2.2699e-05	-1.6748e-05	-0.000963696	0.00834617	0.0198227	-0.00168717	-0.000279496	-6.719e-05	-0.000251521	0.000158677	4.22369e-05	6.57058e-06	6.19722e-06	5.19733e-06	0.00040486	0.00250966	0.00113924	0.000191226	7.04146e-05	1.27875e-05	-1.58512	1106
1107	0.000900714	16.5879	0.263063	0.000720592	0.000577674	3.40319e-05	4.18719e-05	-3.62245e-05	-0.000755	0.00059712	-0.0125707	-0.000600682	0.00026048	2.89958e-05	0.000180123	0.00015844	3.04454e-05	7.06982e-06	4.28299e-06	6.72699e-06	0.000562616	0.000918513	0.00147279	0.000194387	5.19675e-05	6.61883e-06	1.13685	1107
1108	3.77854e-05	23.7138	0.349485	0.000160611	0.00033495	-1.27004e-05	-1.97457e-05	-4.2835e-06	-0.000187148	0.00510727	0.236939	-0.000353265	-0.000266701	2.4534e-05	-0.000122825	0.000158998	4.34836e-05	7.24572e-06	7.24445e-06	5.74927e-06	9.66111e-05	0.00318619	0.0218584	0.000124487	7.3e-05	1.19481e-05	-0.772495	1108
1109	0.000359343	24.3952	0.429115	0.000471768	9.96654e-05	1.30234e-05	-3.60338e-05	1.84224e-05	-4.38331e-06	0.0190833	0.0149253	0.000850009	-0.000175182	7.96314e-05	-0.000112425	0.000158305	4.17534e-05	1.09131e-05	1.30832e-05	6.02942e-06	7.21337e-06	0.00153628	0.0013315	0.000201189	6.75407e-05	1.17646e-05	-0.710182	1109
1110	0.000215961	21.2639	0.655466	0.000269056	0.000193419	1.25597e-05	2.15565e-05	1.50927e-05	-2.43211e-07	0.0190915	0.334197	-0.00130677	0.000236309	4.02449e-05	-5.30951e-05	0.000158094	4.03146e-05	7.24901e-06	4.46735e-06	6.80558e-06	2.80725e-07	0.00212835	0.0239198	0.000178186	5.82066e-05	8.09962e-06	-0.335845	1110
1111	0.000749501	19.2172	0.317328	0.000465416	0.000734349	-7.07915e-06	2.12877e-05	-3.94035e-05	-0.00737691	0.00644508	0.0122596	-0.00167526	-0.000240469	3.61603e-05	0.000284085	0.00015869	3.60166e-05	7.16707e-06	4.44155e-06	6.4943e-06	0.00224502	0.00109571	0.00132829	0.00021837	5.48757e-05	8.04235e-06	1.79018	1111
1112	0.000313308	22.4602	0.19525	0.000200164	0.000339142	-2.273e-06	-3.62626e-06	4.84638e-06	-0.000187367	0.00268513	-0.275517	-0.00024174	-0.000155138	7.85326e-05	0.000113144	0.000158819	4.04839e-05	8.12473e-06	6.64941e-06	6.7865e-06	0.000129011	0.00298029	0.074496	0.000125907	6.77317e-05	1.21664e-05	0.712409	1112
1113	0.000136354	22.0228	0.194054	0.000127105	0.000376241	-1.49011e-05	-1.56889e-05	-2.93573e-06	-0.000210645	0.00210871	0.114982	-0.000363679	-0.000244196	4.7218e-05	9.24902e-06	0.00015902	4.01213e-05	7.34085e-06	5.94864e-06	6.53722e-06	9.72414e-05	0.00309472	0.0328169	0.000123036	6.63794e-05	1.12907e-05	0.0581627	1113
1114	0.000602877	19.1003	0.319758	0.0004772	0.000768486	-1.2259e-06	1.78088e-05	-3.92806e-05	-0.00820371	0.00699102	0.0133478	-0.00173719	-0.000327622	3.65094e-05	0.000125677	0.000157208	3.56635e-05	7.10742e-06	4.38641e-06	6.43754e-06	0.00225433	0.00112515	0.00128275	0.000212652	5.47749e-05	8.18202e-06	0.799433	1114
1115	0.00037453	27.4082	0.42298	0.000293615	7.18092e-05	4.63796e-06	-5.01373e-05	-1.39987e-06	5.3957e-05	0.0154454	0.0192607	0.000652981	-6.77624e-05	7.57246e-05	8.09143e-05	0.000158852	4.46108e-05	1.09748e-05	1.33136e-05	5.98016e-06	0.000420611	0.0018537	0.00112967	0.000175148	7.0248e-05	1.39925e-05	0.50937	1115
1116	0	24.0182	0.41659	8.66253e-05	0.000308367	-1.14074e-05	-2.64274e-05	-2.55718e-06	-0.000162642	0.00594538	0.244511	-0.000227954	-0.000270559	3.54532e-05	-8.66253e-05	0.000158822	4.49994e-05	7.17278e-06	8.47414e-06	5.73018e-06	9.61543e-05	0.00325653	0.0193909	0.000127787	7.52285e-05	1.17664e-05	-0.545424	1116
1117	0.00063966	22.8412	0.441071	0.00080978	0.000740826	-9.8905e-06	3.09949e-06	-6.98408e-06	-0.0101211	0.00910871	0.0435706	-0.00149293	-0.000400485	5.44966e-05	-0.000170119	0.000158045	4.17757e-05	8.90857e-06	4.45046e-06	7.84226e-06	0.00193258	0.00218747	0.00572253	0.000161526	6.64784e-05	8.17131e-06	-1.0764	1117
1118	0.000427407	23.0101	0.211337	0.000153149	0.000275246	2.48789e-06	-4.08598e-06	1.05724e-05	-0.000165863	0.0060065	-0.300514	-0.000113448	-6.07593e-05	0.000105135	0.000274257	0.000158937	4.16646e-05	8.29147e-06	7.01454e-06	6.94621e-06	0.000127571	0.00303518	0.115505	0.000130792	6.92693e-05	1.45668e-05	1.72557	1118
1119	0.000199376	22.1535	0.419765	0.000269398	0.000275108	-4.27109e-05	-2.85522e-05	1.59795e-05	-0.000295892	0.0257489	0.0263845	-0.000720415	-0.00025425	-3.93087e-05	-7.00216e-05	0.000158287	4.10697e-05	6.31516e-06	6.63214e-06	5.53232e-06	0.000137452	0.00317114	0.00291228	0.000142845	7.07823e-05	1.30531e-05	-0.442371	1119
1120	0.00046724	21.5172	0.52477	0.000365193	0.000324513	-3.22989e-05	-2.48216e-05	4.66229e-06	-0.00030208	0.0274496	0.0221255	-0.000849544	-0.000207891	-8.4082e-06	0.000102048	0.000158741	4.1432e-05	6.20679e-06	6.25632e-06	5.45336e-06	0.000137191	0.0029476	0.00130379	0.000148516	6.97016e-05	1.16981e-05	0.642856	1120
1121	0.00112831	14.189	0.388837	0.000776915	0.000602825	2.38004e-05	5.00836e-05	-3.71373e-05	-3.32251e-05	0.00356098	-0.0398026	-0.00224475	0.000436338	-3.20334e-05	0.000351395	0.00015877	2.91093e-05	6.3942e-06	4.31168e-06	6.45805e-06	6.90893e-06	0.000906613	0.0032364	0.000130973	4.78114e-05	4.9358e-06	2.21324	1121
1122	0.000364476	24.1321	0.413108	0.000419554	0.000125655	5.9368e-06	-3.53259e-05	1.55563e-05	-9.94067e-05	0.0197819	0.015401	0.000835251	-0.000234921	7.6455e-05	-5.50784e-05	0.000158314	4.15746e-05	1.11009e-05	1.26388e-05	6.04376e-06	0.000112114	0.00152439	0.00132959	0.000201055	6.62483e-05	1.17744e-05	-0.347906	1122
1123	0.000444376	16.0981	0.44288	0.000548687	0.000473694	-1.20296e-05	2.05807e-05	-1.88231e-05	-6.70905e-07	0.00648143	0.0508988	-0.00271421	0.000486151	-2.32617e-06	-0.000104311	0.000158348	3.16052e-05	6.07659e-06	3.94319e-06	6.87089e-06	2.79448e-07	0.00106875	0.014931	0.000126458	5.01631e-05	5.78497e-06	-0.658742	1123
1124	0.000154808	21.4469	0.473307	0.00024962	0.000472058	-2.1088e-05	-2.34526e-05	-1.48324e-05	-0.00034919	0.0213663	0.0180167	-0.0009986	-0.000344168	5.92935e-06	-9.48118e-05	0.000158095	4.0413e-05	6.1641e-06	6.22797e-06	5.19732e-06	0.000137508	0.00293554	0.0011499	0.000157273	7.07308e-05	1.0921e-05	-0.599714	1124
1125	7.52605e-05	23.4985	0.342486	0.000139484	0.000198915	1.38089e-05	2.20828e-06	8.45978e-06	-2.1355e-07	0.0158295	0.469118	-0.000205854	-9.41317e-05	2.41905e-05	-6.42233e-05	0.000157266	4.41376e-05	8.0076e-06	5.65217e-06	6.8976e-06	2.81601e-07	0.00304821	0.0806257	0.000151377	7.31122e-05	1.43322e-05	-0.408373	1125
1126	0.00022815	21.5516	0.457244	0.00026465	0.000611063	-3.61222e-05	-1.99603e-05	-2.43781e-05	-0.00730773	-0.00550278	0.0469554	-0.000637808	-0.000288003	0.000103016	-3.65e-05	0.000157958	3.86751e-05	8.26611e-06	5.2689e-06	7.03488e-06	0.00208287	0.00247695	0.00556329	0.000129105	6.54633e-05	8.69949e-06	-0.231074	1126
1127	0.000930861	19.5201	0.216867	0.000609514	0.000648922	3.69608e-05	3.62182e-05	-3.32796e-05	0.00298712	0.000860681	0.00157808	-0.00134123	2.52476e-05	3.02408e-05	0.000321347	0.00015899	3.60371e-05	7.17177e-06	4.43394e-06	6.70041e-06	0.00196067	0.000943458	0.00138914	0.000215539	5.51524e-05	7.50438e-06	2.02118	1127
1128	0	23.9973	0.416083	7.01244e-05	0.000298329	-8.15461e-06	-2.7167e-05	-1.2234e-06	-0.000144562	0.00756289	0.248687	-0.00019808	-0.000273516	4.13057e-05	-7.01244e-05	0.000158495	4.59536e-05	7.30126e-06	8.79724e-06	5.80927e-06	9.62329e-05	0.00329825	0.0194594	0.000129733	7.67886e-05	1.17355e-05	-0.442439	1128
1129	8.43669e-05	21.7345	0.39515	0.000192535	0.000231543	1.55288e-05	3.76845e-06	4.68627e-06	-2.64293e-07	0.0115429	0.374692	-0.000285509	-7.53997e-05	4.00328e-05	-0.000108168	0.000159099	4.13679e-05	7.87864e-06	5.45411e-06	6.80068e-06	2.81395e-07	0.00286274	0.0664403	0.000143827	6.74599e-05	1.29601e-05	-0.679881	1129
1130	0.000310116	22.1925	0.531002	0.000408699	0.000397722	-2.43911e-05	-2.3974e-05	-2.62332e-06	-0.000314892	0.0271042	0.0190346	-0.0010672	-0.000317309	-3.50962e-05	-9.85836e-05	0.000158492	4.16311e-05	6.24293e-06	6.29731e-06	5.32193e-06	0.000137242	0.00300962	0.00116915	0.000154641	7.19944e-05	1.21597e-05	-0.622008	1130
1131	0.00138675	14.3055	0.370974	0.000906868	0.000626303	1.9801e-05	4.76554e-05	-3.47258e-05	-3.38328e-05	0.00332857	-0.0424939	-0.00231868	0.000409457	-3.20569e-05	0.000479878	0.000158283	2.91091e-05	6.22432e-06	4.28783e-06	6.46803e-06	6.90964e-06	0.00090791	0.00356433	0.00013051	4.77174e-05	4.91456e-06	3.03177	1131
1132	0.000237484	26.1216	0.457682	0.000256505	0.000155633	2.48376e-05	-2.12013e-05	1.77891e-05	-4.47571e-06	0.0163111	0.0158081	0.000838295	-0.000257198	7.97068e-05	-1.90209e-05	0.000159068	4.43555e-05	1.13083e-05	1.37689e-05	5.86864e-06	7.18479e-06	0.00157413	0.00140459	0.000187448	7.16937e-05	1.14019e-05	-0.119578	1132
1133	9.81831e-05	22.645	0.328989	0.000194662	0.000246541	1.20042e-05	1.65097e-06	4.03271e-06	-2.54287e-07	0.0111944	0.449727	-0.000339921	-0.000101938	2.20242e-05	-9.64784e-05	0.000159096	4.26874e-05	7.81433e-06	5.59225e-06	6.94221e-06	2.81491e-07	0.00286045	0.0780142	0.000144861	7.10276e-05	1.42115e-05	-0.606415	1133
1134	0.000831123	15.1562	0.292277	0.000894717	0.000649069	-3.40715e-07	3.8443e-05	-1.62257e-05	-3.62867e-05	0.00193983	-0.0377234	-0.00176755	0.000332549	-1.35249e-05	-6.35936e-05	0.000158321	3.02309e-05	6.41623e-06	4.22546e-06	6.77263e-06	6.94729e-06	0.000893903	0.00265849	0.000180398	4.81965e-05	5.78198e-06	-0.401676	1134
1135	0.000769195	15.8123	0.293179	0.000728575	0.000691315	-2.59596e-05	1.82354e-05	-2.18603e-05	-3.83118e-05	0.00317007	-0.0423941	-0.00276249	0.000334712	-2.05614e-05	4.06207e-05	0.000156402	3.09264e-05	6.52803e-06	3.95392e-06	6.69125e-06	6.95376e-06	0.000920621	0.0050259	0.000169638	4.86243e-05	6.35962e-06	0.25972	1135
1136	0.000171847	22.4491	0.414467	0.000217949	0.000426399	-4.21407e-05	-2.5723e-05	-4.23345e-06	-0.00273827	0.00604566	0.167561	-0.000417745	-0.000217989	6.27699e-05	-4.61015e-05	0.000159004	4.06911e-05	1.06352e-05	6.11064e-06	7.09821e-06	0.00126766	0.00264919	0.038021	0.000125152	6.02709e-05	9.39984e-06	-0.28994	1136
1137	0.00017483	25.588	0.437793	0.000245591	0.000162179	2.51287e-05	-1.40598e-05	1.82607e-05	-3.44758e-06	0.0171165	0.0152031	0.000790462	-0.000271038	5.47014e-05	-7.07615e-05	0.000159036	4.34892e-05	1.1328e-05	1.35599e-05	5.89027e-06	7.17606e-06	0.00151698	0.00141362	0.000184923	6.97903e-05	8.37462e-06	-0.444941	1137
1138	8.50919e-05	21.6761	0.544668	0.000217598	0.000165213	1.88061e-05	5.63263e-06	6.2678e-06	-2.79903e-07	0.0112916	0.381706	-0.000153048	2.82973e-05	6.7056e-05	-0.000132506	0.000158887	4.15289e-05	7.77963e-06	5.29118e-06	6.62681e-06	2.81285e-07	0.00283064	0.0488727	0.000145997	6.73118e-05	1.21468e-05	-0.833964	1138
1139	0.00069991	19.4213	0.240334	0.000581605	0.000606815	5.4635e-05	4.84458e-05	-3.40526e-05	-0.000867172	0.000249511	-0.00256532	-0.000126657	1.49054e-06	5.88367e-05	0.000118305	0.000158575	3.48776e-05	7.50555e-06	4.61548e-06	6.70341e-06	0.00173557	0.00096337	0.00134724	0.000197048	5.6151e-05	8.74494e-06	0.746055	1139
1140	0.000126632	13.9561	0.426918	0.000111348	0.000471229	5.03785e-05	6.89646e-05	-4.41818e-05	-2.95564e-05	0.00597312	-0.0329528	-0.00171758	0.00049016	-1.5906e-05	1.52842e-05	0.000155909	2.96948e-05	6.79404e-06	4.43279e-06	6.15867e-06	6.90258e-06	0.000937392	0.00279798	0.000129853	4.86763e-05	5.08028e-06	0.0980331	1140
1141	4.86064e-05	22.8408	0.54065	0.000219523	0.000438279	-1.06593e-05	-2.56434e-05	-9.94036e-06	-0.000348224	0.0165301	0.020307	-0.00154016	-0.000280361	-8.49006e-05	-0.000170917	0.000157314	4.10136e-05	6.2373e-06	6.37816e-06	5.18078e-06	0.000138488	0.0027078	0.00115962	0.000167493	7.11594e-05	1.28407e-05	-1.08647	1141
1142	0.000173497	23.1386	0.191157	0.000209385	0.000229061	3.7093e-06	-1.02503e-05	1.42198e-05	-0.000163952	0.012281	-0.0978716	-4.64809e-05	-5.58808e-05	9.33271e-05	-3.58877e-05	0.000156914	4.26325e-05	8.40437e-06	7.39889e-06	7.27646e-06	0.00011323	0.00306753	0.138905	0.000137176	7.09931e-05	1.53068e-05	-0.22871	1142
1143	0.000253734	22.3314	0.180223	0.000203491	0.000343251	-6.49804e-06	-8.31269e-06	4.31668e-06	-0.00018289	0.00309502	-0.113451	-0.000293373	-0.000173046	6.48374e-05	5.02438e-05	0.000158576	4.03132e-05	7.83881e-06	6.41817e-06	6.79308e-06	9.99208e-05	0.00298245	0.0542799	0.00012465	6.71817e-05	1.15427e-05	0.316844	1143
1144	0.000304793	22.6407	0.384805	0.000462187	0.000633276	-1.30048e-05	-3.15129e-05	-2.80946e-05	-0.00172347	0.0121275	0.0164395	-0.00132126	-0.000429736	3.0832e-05	-0.000157395	0.000158942	4.12353e-05	6.1591e-06	6.05378e-06	5.36321e-06	0.000555936	0.00251902	0.0011095	0.00018193	7.04485e-05	1.04561e-05	-0.990267	1144
1145	0.000157896	20.8998	0.442398	0.00012194	0.000419519	-3.63617e-05	-1.84018e-05	-4.12275e-06	-0.00149921	0.00736265	0.107226	-0.000415996	-0.00022515	7.27798e-05	3.59556e-05	0.000158976	3.82e-05	8.28923e-06	5.55943e-06	6.81737e-06	0.000640446	0.00274449	0.0169126	0.00012409	6.01653e-05	9.07564e-06	0.22617	1145
1146	0.000909268	19.0844	0.393356	0.000575828	0.000738228	-1.72686e-05	1.2048e-05	-3.05304e-05	-0.00916485	0.0126344	0.0137821	-0.00139866	-0.000372273	3.54621e-05	0.00033344	0.00015834	3.55942e-05	7.52965e-06	4.28225e-06	6.52669e-06	0.00219585	0.00134993	0.00173671	0.000184287	5.66425e-05	8.10023e-06	2.10585	1146
1147	0.000452498	21.8014	0.470428	0.000250847	0.000327274	-3.45297e-05	-3.02819e-05	1.22222e-05	-0.000282563	0.0281354	0.028566	-0.000732639	-0.000302301	-1.19647e-05	0.000201651	0.000158919	4.19417e-05	6.27909e-06	6.54448e-06	5.48349e-06	0.000137064	0.00304254	0.00209547	0.000145785	6.94757e-05	1.21873e-05	1.26889	1147
1148	0.000225479	20.258	0.419033	0.000327356	0.000385305	-3.97176e-05	-2.68986e-05	8.16398e-06	-0.00030742	0.020333	0.0265355	-0.00064127	-0.000267302	3.25691e-05	-0.000101876	0.000158576	3.92582e-05	6.17188e-06	6.49824e-06	5.55266e-06	0.000138169	0.00295107	0.00235701	0.00013738	6.58017e-05	1.07004e-05	-0.642446	1148
1149	0.000119849	21.7269	0.20881	0.0001162	0.000384184	-1.55062e-05	-9.91865e-06	4.59818e-06	-0.000216379	0.00105761	-0.026983	-0.000325678	-0.000191213	6.95468e-05	3.64891e-06	0.000158754	3.9889e-05	9.04968e-06	6.50104e-06	6.88673e-06	0.000129602	0.00289467	0.0841835	0.000128815	6.54052e-05	1.18646e-05	0.0229846	1149
1150	0.00050759	20.7978	0.228159	0.000532857	0.000564108	5.52851e-05	5.21404e-05	-2.44816e-05	-0.00202949	0.00103595	-0.00147437	0.000269409	-1.24928e-05	6.50405e-05	-2.52673e-05	0.00015897	3.6726e-05	7.79892e-06	4.74472e-06	6.68228e-06	0.00182531	0.000990363	0.001318	0.000197821	6.11223e-05	9.86919e-06	-0.158943	1150
1151	6.681e-05	23.5838	0.318413	0.000155899	0.000199731	1.27299e-05	9.37241e-07	8.24343e-06	-2.18652e-07	0.0159109	0.493402	-0.000224143	-8.83937e-05	2.19146e-05	-8.90894e-05	0.000158305	4.42587e-05	7.92919e-06	5.6826e-06	6.89795e-06	2.81663e-07	0.00301051	0.083027	0.000150283	7.31137e-05	1.47439e-05	-0.562771	1151
1152	0.000498116	22.6461	0.184915	0.000178266	0.000277365	-8.13417e-08	-6.19772e-06	1.05399e-05	-0.000169881	0.00538181	-0.154867	-0.00014517	-6.64303e-05	9.50168e-05	0.00031985	0.000157074	4.09215e-05	8.46112e-06	7.11993e-06	6.94108e-06	0.000127663	0.00299768	0.120526	0.000130143	6.81202e-05	1.44554e-05	2.0363	1152
1153	0.000282408	15.4168	0.409311	0.000709112	0.000560866	8.4432e-05	6.98418e-05	-3.55486e-05	-3.05e-05	0.00329425	-0.0319112	-0.0014799	0.000362493	-8.45924e-06	-0.000426704	0.000158764	3.05663e-05	8.19621e-06	4.47737e-06	5.89629e-06	6.89522e-06	0.00100102	0.00214838	0.000126511	4.74877e-05	5.05011e-06	-2.68766	1153
1154	0.000559781	15.0031	0.383149	0.000851328	0.000681846	7.01114e-05	5.06284e-05	-1.25768e-05	-3.34425e-05	-0.000796045	-0.0296732	-0.0014481	0.000342007	-2.1269e-05	-0.000291547	0.000158709	2.88864e-05	7.45622e-06	4.19077e-06	6.43159e-06	6.92766e-06	0.000930396	0.00162926	0.000146231	4.7223e-05	4.95795e-06	-1.83699	1154
1155	0.000248343	22.0701	0.680372	0.000315095	0.000207121	3.66319e-05	2.47252e-05	-7.52154e-06	-2.41334e-07	-0.00118875	0.463999	-0.000773496	0.000161579	6.95604e-05	-6.67517e-05	0.000158462	4.12102e-05	7.25265e-06	4.71805e-06	6.81212e-06	2.80673e-07	0.00259169	0.0304692	0.000171177	6.23907e-05	9.73837e-06	-0.421248	1155
1156	0.000319877	21.5384	0.390747	0.000415013	0.000621451	-1.62857e-05	-3.33923e-05	-2.97045e-05	-0.00180123	0.0148305	0.0156034	-0.00116193	-0.000429059	4.60976e-05	-9.51358e-05	0.000158919	4.00643e-05	6.06965e-06	6.10593e-06	5.51421e-06	0.000556865	0.0025616	0.00110289	0.000180593	6.74195e-05	1.01362e-05	-0.598645	1156
1157	0.000404138	16.1375	0.353588	0.000630027	0.000568807	4.99322e-05	5.5598e-05	-1.68779e-05	-2.90185e-05	0.00568878	-0.0219902	-0.0012674	0.000166117	2.04468e-06	-0.000225889	0.000157981	3.04353e-05	9.05375e-06	4.75981e-06	6.10191e-06	6.90909e-06	0.00106484	0.00160544	0.000135682	5.07131e-05	5.25617e-06	-1.42985	1157
1158	0.000237811	21.9276	0.666139	0.000265903	0.000214347	3.23967e-05	2.69583e-05	-5.59524e-06	-2.34969e-07	0.0011133	0.462042	-0.000964009	0.000183983	5.84852e-05	-2.80912e-05	0.000158702	4.11482e-05	7.2186e-06	4.65486e-06	6.85148e-06	2.80648e-07	0.00252849	0.0291283	0.000174214	6.0374e-05	9.48571e-06	-0.177006	1158
1159	0.000512938	16.1795	0.362735	0.000473055	0.00036947	6.33125e-05	8.68003e-05	-6.96443e-06	-2.42127e-05	0.0112823	-0.0142184	-0.000814899	0.000249637	1.3534e-05	3.98836e-05	0.000158925	3.13207e-05	9.35021e-06	4.88564e-06	5.77465e-06	6.89972e-06	0.00108529	0.00181399	0.000122299	4.85794e-05	5.11109e-06	0.250958	1159
1160	3.6206e-05	23.6329	0.413845	1.4765e-05	0.000309289	-2.11851e-05	-2.60468e-05	1.62603e-06	-0.00022352	0.00381436	0.167082	-0.000493433	-0.000197337	7.14236e-06	2.1441e-05	0.000155623	4.25084e-05	6.79589e-06	7.63596e-06	5.62983e-06	9.68648e-05	0.00323447	0.0141555	0.000126077	7.33394e-05	1.25483e-05	0.137775	1160
1161	0.000506658	21.6693	0.51138	0.000341241	0.000329941	-3.16231e-05	-3.04457e-05	1.02111e-05	-0.000284389	0.0290808	0.0258748	-0.000749808	-0.000288018	-7.88269e-06	0.000165417	0.000158792	4.18262e-05	6.23048e-06	6.52373e-06	5.45056e-06	0.000136802	0.00297611	0.00156897	0.000147248	6.92001e-05	1.19969e-05	1.04172	1161
1162	0	23.9895	0.419474	8.56076e-05	0.000299388	-9.21393e-06	-2.69191e-05	-1.2965e-06	-0.000149059	0.00722088	0.245231	-0.000210632	-0.00027108	3.90863e-05	-8.56076e-05	0.000157881	4.56207e-05	7.22384e-06	8.72172e-06	5.77967e-06	9.61556e-05	0.00328475	0.0191364	0.000129231	7.62875e-05	1.17444e-05	-0.54223	1162
1163	3.19122e-05	22.8257	0.652611	0.00015373	0.000126984	2.92498e-05	1.4119e-05	5.42927e-06	-2.1554e-07	0.00943183	0.445841	-0.000141696	7.07444e-05	6.49572e-05	-0.000121818	0.000158702	4.28592e-05	7.51413e-06	5.13937e-06	6.76072e-06	2.80903e-07	0.00286498	0.0437943	0.000159325	6.88333e-05	1.15429e-05	-0.767588	1163
1164	0.000436653	16.0125	0.374935	0.000624477	0.000429934	7.79602e-05	8.11841e-05	-1.42798e-05	-2.65251e-05	0.00825837	-0.0201663	-0.00100472	0.000308956	7.25349e-06	-0.000187824	0.000158857	3.12758e-05	9.04459e-06	4.66104e-06	5.75464e-06	6.89803e-06	0.00106852	0.00187827	0.000123269	4.77026e-05	5.04747e-06	-1.18235	1164
1165	0.000583577	19.9325	0.233017	0.000545743	0.000567559	5.74645e-05	5.11752e-05	-2.54532e-05	-0.00242282	0.000734067	-0.00157564	0.000143722	2.64867e-05	6.34752e-05	3.7834e-05	0.000158964	3.5487e-05	7.69907e-06	4.69167e-06	6.68393e-06	0.00179657	0.000975036	0.00132887	0.00019736	5.79483e-05	9.4427e-06	0.238004	1165
1166	0.00140036	14.6466	0.343944	0.000890346	0.000668535	1.11197e-05	4.34597e-05	-3.1379e-05	-3.49371e-05	0.00307384	-0.052324	-0.00247362	0.000360794	-3.13295e-05	0.000510014	0.000158837	2.93283e-05	6.07279e-06	4.22263e-06	6.54724e-06	6.91987e-06	0.000918783	0.00453659	0.000129778	4.79161e-05	4.88998e-06	3.21093	1166
1167	0.000612296	15.8727	0.410425	0.000577757	0.000518567	-1.12455e-05	2.23909e-05	-2.00995e-05	-6.97415e-07	0.0060085	0.0255456	-0.00274221	0.000441763	-5.2357e-06	3.45392e-05	0.000158768	3.09305e-05	6.06372e-06	3.87778e-06	6.88273e-06	2.79462e-07	0.00105529	0.0137622	0.000125828	4.89569e-05	5.75693e-06	0.217546	1167
1168	0.000448016	20.1364	0.410057	0.00033744	0.000703826	-3.85654e-05	-1.95228e-05	-2.18414e-05	-0.00635733	-0.00477813	0.0235167	-0.000858038	-0.00036983	9.81257e-05	0.000110576	0.000158906	3.70028e-05	7.78631e-06	5.19983e-06	7.13826e-06	0.00221559	0.002379	0.00248183	0.000139251	6.32164e-05	8.38327e-06	0.695856	1168
1169	9.86729e-05	22.501	0.356578	0.000142989	0.000343315	-4.7185e-05	-2.88224e-05	4.07438e-06	-0.000340198	0.0122545	0.050485	-0.00054941	-0.000213735	1.06111e-05	-4.4316e-05	0.000158769	4.08214e-05	6.60965e-06	7.31193e-06	5.61414e-06	0.000138847	0.0031806	0.00875332	0.000127051	7.02347e-05	1.20677e-05	-0.279122	1169
1170	0.000233549	22.188	0.180111	0.00013973	0.000352082	-8.35433e-06	-8.62407e-06	3.10553e-06	-0.000191391	0.00267244	-0.0970312	-0.000314678	-0.000182175	6.21339e-05	9.38193e-05	0.000158986	4.00298e-05	7.68635e-06	6.40306e-06	6.79277e-06	9.92275e-05	0.00299716	0.049929	0.000123977	6.70232e-05	1.13818e-05	0.590109	1170
1171	0.000524283	18.0701	0.330538	0.000605596	0.000361863	5.12494e-05	6.84998e-05	6.09455e-06	-0.000227351	0.0129231	-0.00966705	-0.000351089	0.000111186	1.05032e-05	-8.13133e-05	0.000158766	3.36274e-05	9.47738e-06	5.59736e-06	5.79109e-06	5.3424e-05	0.00112013	0.00157686	0.00013919	5.5437e-05	5.46453e-06	-0.512157	1171
1172	0.000398876	20.5048	0.383678	0.000374736	0.000672316	-2.49207e-05	-8.16788e-06	-3.33025e-05	-0.0072374	0.0140798	0.0167605	-0.000568578	-0.000529271	8.38424e-05	2.41395e-05	0.00015835	3.84425e-05	6.5568e-06	6.30932e-06	6.17124e-06	0.00225049	0.00215509	0.00122826	0.000175201	6.34266e-05	9.41665e-06	0.152444	1172
1173	0.000511999	21.9382	0.475599	0.000254455	0.000293937	-3.63835e-05	-2.77766e-05	1.62203e-05	-0.000277504	0.0294973	0.0294649	-0.000733571	-0.000299974	-3.40901e-05	0.000257544	0.000158929	4.15316e-05	6.32595e-06	6.56757e-06	5.47929e-06	0.000137003	0.00309913	0.00220019	0.000148096	6.97613e-05	1.30393e-05	1.6205	1173
1174	0.00010771	28.1811	0.505472	0.000105153	0.0001757	3.31491e-05	-2.28646e-05	2.25807e-05	-2.39237e-06	0.0161077	0.0178445	0.00080207	-0.000317479	6.84067e-05	2.55674e-06	0.000158339	4.90662e-05	1.16847e-05	1.50555e-05	6.10759e-06	7.19779e-06	0.00170414	0.00137939	0.00019467	7.91244e-05	1.2179e-05	0.0161472	1174
1175	0.000610468	24.5477	0.358661	0.000512737	0.000473016	2.74731e-07	-3.10977e-05	-3.43457e-05	-0.000839591	0.00708773	0.0152449	-0.000851464	-0.000189764	5.01505e-05	9.77308e-05	0.0001582	4.21976e-05	6.98633e-06	6.21478e-06	5.85814e-06	0.000445232	0.00212613	0.00109264	0.000192126	7.33582e-05	1.50564e-05	0.617768	1175
1176	0.000314988	25.4381	0.437227	0.000222643	0.000154337	2.22275e-05	-2.27614e-05	1.43676e-05	-5.44473e-06	0.0162387	0.0150593	0.000818435	-0.000237824	8.12181e-05	9.23456e-05	0.000158828	4.31139e-05	1.1166e-05	1.34376e-05	5.78231e-06	7.18197e-06	0.00153947	0.00139007	0.00018653	7.00703e-05	1.12368e-05	0.581419	1176
1177	0.000295997	23.5347	0.160355	0.000493421	0.000406727	4.33594e-05	-5.22093e-07	-1.87317e-05	-0.000364793	0.0099919	0.00344311	0.000635108	-0.000158415	3.19867e-05	-0.000197424	0.000158465	4.02434e-05	9.25827e-06	1.03205e-05	6.23564e-06	0.000455912	0.00135781	0.00118273	0.000188584	6.67469e-05	1.35773e-05	-1.24585	1177
1178	0.000496789	16.1684	0.366749	0.000548851	0.000368566	7.83747e-05	9.05996e-05	-8.86196e-06	-2.06902e-05	0.0100721	-0.0152	-0.000788631	0.000303375	1.22426e-05	-5.20629e-05	0.000158645	3.16588e-05	9.17978e-06	4.82046e-06	5.83579e-06	5.04689e-06	0.00106841	0.00187696	0.000124286	4.79592e-05	5.06948e-06	-0.328172	1178
1179	0.000192986	22.7088	0.40072	0.000233916	0.000189236	2.07919e-05	6.64522e-06	1.49256e-05	-3.45617e-06	0.0181658	0.0145255	0.000713941	-0.000303978	3.24793e-05	-4.09305e-05	0.000158562	3.83673e-05	1.08142e-05	1.33692e-05	6.08828e-06	7.16037e-06	0.00135583	0.00137902	0.000172596	6.22855e-05	5.9902e-06	-0.258135	1179
1180	0.000226462	15.0062	0.407039	0.000625261	0.000435996	9.22927e-05	8.2716e-05	-2.77127e-05	-2.67363e-05	0.00660799	-0.0243025	-0.00116275	0.000411695	1.16315e-06	-0.000398799	0.000158195	3.03039e-05	7.79988e-06	4.47667e-06	6.09557e-06	6.89635e-06	0.00096495	0.00231382	0.000126408	4.83447e-05	5.07024e-06	-2.52094	1180
1181	0.000368753	22.2242	0.544627	0.000397145	0.000355341	-2.82156e-05	-2.46332e-05	7.8077e-07	-0.000309225	0.0283401	0.0192842	-0.00101838	-0.000265907	-3.67786e-05	-2.83919e-05	0.000158504	4.18473e-05	6.24879e-06	6.3084e-06	5.373e-06	0.000137198	0.00302041	0.00117879	0.000155355	7.13843e-05	1.23565e-05	-0.179124	1181
1182	0.00030979	20.5508	0.388357	0.000299281	0.000629439	-2.36687e-05	-2.18036e-05	-2.90732e-05	-0.00345094	0.0124475	0.0165242	-0.000761683	-0.000450242	7.32346e-05	1.0508e-05	0.000158707	3.87943e-05	6.1089e-06	6.58628e-06	6.07645e-06	0.000762047	0.00257199	0.00114741	0.000170169	6.58041e-05	9.6431e-06	0.0662104	1182
1183	0.000199563	22.9894	0.211959	0.00021786	0.000252809	-1.87567e-06	-8.02605e-06	9.7021e-06	-1.47141e-05	0.0110128	0.479493	-0.000320808	-0.000102543	2.28732e-05	-1.82966e-05	0.00015886	4.3301e-05	8.15272e-06	6.15498e-06	6.96851e-06	1.08878e-05	0.00290967	0.0992165	0.000143217	7.03408e-05	1.49944e-05	-0.115174	1183
1184	0.000607499	19.0855	0.417517	0.000739929	0.000688202	-3.2072e-05	1.01532e-05	-7.78466e-06	-6.72584e-07	0.00826773	0.0104788	-0.00305113	0.000150846	-1.08825e-05	-0.00013243	0.000158386	3.66833e-05	7.3294e-06	4.13881e-06	7.21963e-06	2.80911e-07	0.00100665	0.00670307	0.000190873	5.61497e-05	7.32454e-06	-0.836123	1184
1185	0.000548614	19.1793	0.338113	0.000463979	0.000437901	3.61333e-05	6.24588e-05	1.19267e-05	-0.000266728	0.0163438	-0.000624635	3.48543e-05	-0.000323219	4.8339e-06	8.46355e-05	0.000159159	3.48576e-05	9.71916e-06	6.74429e-06	5.81534e-06	6.5765e-05	0.00115288	0.00146428	0.000147038	5.93378e-05	5.82395e-06	0.531768	1185
1186	7.60976e-05	21.8192	0.493504	0.000191364	0.000186642	1.83566e-05	5.4549e-06	4.85938e-06	-2.67356e-07	0.0118859	0.371416	-0.000190058	-1.17768e-05	5.93949e-05	-0.000115266	0.000159171	4.16488e-05	7.86043e-06	5.34433e-06	6.63607e-06	2.81371e-07	0.00284685	0.0530628	0.000145291	6.7648e-05	1.23644e-05	-0.724163	1186
1187	0	23.9615	0.438266	6.94335e-05	0.000270029	-1.07602e-05	-2.59184e-05	1.57823e-06	-0.000152663	0.00734469	0.226789	-0.000271873	-0.000225704	2.3256e-05	-6.94335e-05	0.000158638	4.49095e-05	7.17471e-06	8.32833e-06	5.75646e-06	9.64237e-05	0.00327246	0.0176484	0.000128542	7.45714e-05	1.21053e-05	-0.437684	1187
1188	0.00038823	25.4764	0.375582	0.000386838	0.000426155	-2.389e-06	-3.52806e-05	-2.84634e-05	-0.000588984	0.00613582	0.0154261	-0.00085411	-0.000140179	2.62099e-05	1.39209e-06	0.0001586	4.34454e-05	7.19872e-06	6.51025e-06	5.80075e-06	0.000400285	0.00223452	0.00109823	0.000195598	7.45822e-05	1.61419e-05	0.0087774	1188
1189	0.000175449	19.0189	0.41048	0.00021769	0.000503093	-3.2977e-05	-2.45763e-05	-3.44328e-06	-0.000355798	0.00787627	0.0243728	-0.000584488	-0.000304281	7.891e-05	-4.22418e-05	0.000158986	3.71928e-05	6.18972e-06	6.6286e-06	5.73596e-06	0.000138373	0.00277962	0.00170037	0.000141814	6.49338e-05	9.30573e-06	-0.265694	1189
1190	0.000271167	23.0476	0.189617	0.000206024	0.000233232	3.49721e-06	-1.01245e-05	1.4738e-05	-0.000168672	0.0113576	-0.0811629	-5.78254e-05	-5.40917e-05	9.4151e-05	6.51437e-05	0.000158562	4.23282e-05	8.37948e-06	7.36315e-06	7.27231e-06	0.00011307	0.00304644	0.137078	0.000136063	7.05145e-05	1.52007e-05	0.410841	1190
1191	9.85067e-05	25.8881	0.446814	0.000261139	0.000166374	2.64519e-05	-1.00377e-05	2.08264e-05	-2.44524e-06	0.0174103	0.0156479	0.000793788	-0.000294605	4.54132e-05	-0.000162632	0.000158735	4.41793e-05	1.14323e-05	1.3718e-05	5.98919e-06	7.17687e-06	0.00152693	0.00142841	0.000184451	7.06526e-05	7.47279e-06	-1.02455	1191
1192	0.000170631	24.5487	0.412974	0.00021133	0.000171977	2.52913e-05	-6.72368e-06	1.74853e-05	-3.17468e-06	0.0177113	0.0144756	0.000774537	-0.000281683	3.86655e-05	-4.06993e-05	0.000158948	4.15541e-05	1.10913e-05	1.29971e-05	5.91798e-06	7.17083e-06	0.00145052	0.00141767	0.000181098	6.69281e-05	6.52877e-06	-0.256054	1192
1193	9.9178e-05	22.6542	0.543497	0.000205269	0.000430362	-1.36122e-05	-2.66723e-05	-8.60902e-06	-0.000336562	0.0198681	0.0196665	-0.00144327	-0.000294394	-7.46665e-05	-0.000106091	0.000158628	4.10042e-05	6.24076e-06	6.30126e-06	5.21177e-06	0.000138101	0.00278719	0.00115624	0.000160346	7.22936e-05	1.25975e-05	-0.668801	1193
1194	0.000861455	14.5128	0.373352	0.00086468	0.000684066	2.66244e-05	4.46984e-05	-1.20813e-05	-3.53852e-05	0.00231695	-0.0438306	-0.00228947	0.000358621	-3.28775e-05	-3.22565e-06	0.000158266	2.88718e-05	6.49171e-06	4.30229e-06	6.50045e-06	6.92113e-06	0.00088373	0.0027424	0.000133713	4.7241e-05	4.85946e-06	-0.0203812	1194
1195	0.0001963	22.1699	0.519813	0.000448685	0.000433188	-2.12261e-05	-2.20032e-05	-7.00439e-06	-0.000324116	0.0251172	0.0185754	-0.00118954	-0.000338893	-4.02927e-05	-0.000252385	0.000158514	4.11513e-05	6.2383e-06	6.23805e-06	5.24395e-06	0.000137597	0.00298673	0.0011601	0.000156062	7.20767e-05	1.20528e-05	-1.59219	1195
1196	0.000391274	22.7033	0.583921	0.000287462	0.000314198	-3.21122e-05	-3.20724e-05	7.29003e-06	-0.000300155	0.0305244	0.0203923	-0.000984546	-0.000257466	-4.89419e-05	0.000103812	0.00015887	4.30292e-05	6.28238e-06	6.6368e-06	5.51371e-06	0.000136612	0.00310768	0.00121441	0.000155405	7.14853e-05	1.29766e-05	0.653438	1196
1197	0.00044894	22.2116	0.661084	0.00049661	0.000429823	1.40525e-05	-5.21e-07	-3.56442e-06	-4.65214e-07	-0.00545556	0.372448	-0.00139242	5.92069e-05	5.31049e-05	-4.76705e-05	0.000157897	4.26638e-05	7.9114e-06	4.38177e-06	7.10626e-06	2.81321e-07	0.00224391	0.0165133	0.000187044	6.36642e-05	8.35453e-06	-0.301908	1197
1198	0.000307671	18.3246	0.589854	0.000400439	0.000404593	-2.19753e-05	1.73745e-06	-3.6765e-06	-5.85692e-07	0.00710291	0.241983	-0.0025278	0.000416808	5.61542e-06	-9.27679e-05	0.000158879	3.56758e-05	6.8004e-06	4.13564e-06	6.43991e-06	2.79928e-07	0.00110981	0.017387	0.000163261	5.33297e-05	6.61545e-06	-0.58389	1198
1199	0.000878527	21.4989	0.374361	0.000617825	0.000552494	2.81103e-05	-2.25515e-05	-4.22753e-05	-0.00149672	0.00718006	0.0144222	-0.00043974	-0.000299782	0.000143469	0.000260702	0.000158282	3.78084e-05	7.14681e-06	6.16782e-06	6.14788e-06	0.000727943	0.00153849	0.0011068	0.000187809	6.48144e-05	1.06684e-05	1.64708	1199
1200	0.000679571	14.2767	0.388254	0.000592758	0.000583497	8.98576e-06	4.52067e-05	-3.81602e-05	-7.66434e-07	0.00581918	-0.0445419	-0.00249001	0.000411716	-2.53487e-05	8.68126e-05	0.000156663	2.99046e-05	6.00627e-06	4.12676e-06	6.67805e-06	2.79374e-07	0.00096133	0.00520719	0.000124892	4.83865e-05	5.01816e-06	0.554137	1200
1201	0.000499849	16.999	0.345309	0.000303349	0.000213722	4.72072e-05	0.000101248	2.82552e-06	-1.53183e-05	0.0156026	-0.00282322	-0.000348277	0.000238745	2.71452e-05	0.000196499	0.000159	3.26195e-05	9.55465e-06	6.14537e-06	5.9568e-06	5.0046e-06	0.00108832	0.00170364	0.00012197	5.07919e-05	5.07991e-06	1.23584	1201
1202	0.000203556	21.54	0.465002	0.000151241	0.000467425	-2.90976e-05	-1.84567e-05	-1.24475e-05	-0.00590047	0.000850446	0.0930044	-0.000444141	-0.000179036	9.3383e-05	5.23144e-05	0.000159014	3.87531e-05	8.72601e-06	5.49461e-06	6.9447e-06	0.00183221	0.00256951	0.0124855	0.000125763	6.03184e-05	8.84813e-06	0.328992	1202
1203	0.000181648	19.8943	0.410504	0.000390923	0.000452437	-4.0443e-05	-2.28632e-05	-2.32045e-06	-0.000318438	0.0112539	0.0263473	-0.000558655	-0.000270941	7.07443e-05	-0.000209274	0.000158721	3.87881e-05	6.18154e-06	6.59924e-06	5.62267e-06	0.000138993	0.0028596	0.00221872	0.000137668	6.63958e-05	9.60433e-06	-1.31851	1203
1204	2.27457e-05	21.1421	0.398528	0.000158771	0.000284706	3.48815e-05	2.86971e-05	1.43994e-05	-3.37627e-06	0.0174635	0.0154792	0.0005283	-0.000419606	3.17295e-05	-0.000136025	0.000158605	3.58124e-05	1.0928e-05	1.6327e-05	6.18983e-06	7.13516e-06	0.00125209	0.00135637	0.000130375	5.94284e-05	5.68085e-06	-0.857634	1204
1205	0.000233579	20.2192	0.446389	0.000231296	0.000394095	-3.32021e-05	-2.26923e-05	4.07597e-07	-0.000308075	0.019515	0.0254992	-0.000643457	-0.000257485	4.25799e-05	2.28316e-06	0.000158856	3.93683e-05	6.05856e-06	6.20218e-06	5.51413e-06	0.000137655	0.00286864	0.00170834	0.000142978	6.71343e-05	1.03618e-05	0.0143725	1205
1206	0.000711895	18.9217	0.357426	0.000464165	0.000740773	-1.17648e-05	1.54637e-05	-3.55119e-05	-0.00978595	0.0110142	0.0140545	-0.00124715	-0.000403508	4.40186e-05	0.00024773	0.000158631	3.55109e-05	7.0837e-06	4.41215e-06	6.40425e-06	0.00223454	0.00125786	0.00131165	0.000195061	5.52925e-05	8.0739e-06	1.56168	1206
1207	0.000397188	16.6568	0.511676	0.000446745	0.000411812	-2.05659e-05	8.31532e-06	-1.73901e-05	-6.63306e-07	0.00607887	0.148834	-0.00248297	0.000502813	4.55747e-06	-4.95566e-05	0.000158856	3.22855e-05	6.24753e-06	3.99057e-06	6.76665e-06	2.79542e-07	0.00106587	0.0161681	0.000129989	5.12705e-05	6.19956e-06	-0.311958	1207
1208	0.000769842	19.7194	0.225517	0.000547405	0.000605174	3.7278e-05	4.30552e-05	-3.1775e-05	-0.000120545	0.000689882	0.000988187	-0.000627648	2.47534e-05	5.23497e-05	0.000222437	0.000158889	3.59214e-05	7.23014e-06	4.52197e-06	6.69387e-06	0.00195018	0.000959091	0.00134179	0.000203691	5.73991e-05	7.74133e-06	1.39995	1208
1209	0.000417957	21.4005	0.479191	0.000275796	0.000343247	-3.13531e-05	-2.50662e-05	8.18252e-06	-0.000288656	0.027208	0.0266442	-0.000729721	-0.000283957	2.67025e-06	0.000142161	0.000158726	4.13738e-05	6.19908e-06	6.34959e-06	5.42922e-06	0.000136865	0.00296075	0.00170469	0.000146078	6.92803e-05	1.16797e-05	0.895637	1209
1210	0.00050676	21.6812	0.682902	0.000304916	0.000326861	2.79218e-05	7.91313e-06	-1.33348e-05	-3.56918e-07	-0.00621814	0.448079	-0.00115485	0.000132507	5.8492e-05	0.000201845	0.000158984	4.13716e-05	7.72105e-06	4.50681e-06	6.75236e-06	2.81012e-07	0.00236559	0.0217567	0.000177496	6.14383e-05	8.68327e-06	1.26959	1210
1211	0.00041773	21.9361	0.438295	0.000290349	0.00028341	-3.89507e-05	-2.72858e-05	1.57535e-05	-0.000283956	0.0274359	0.0280714	-0.000751443	-0.000262465	-3.72278e-05	0.000127381	0.000158813	4.11301e-05	6.31206e-06	6.57185e-06	5.48579e-06	0.00013728	0.00311704	0.00260178	0.000145247	6.98418e-05	1.3036e-05	0.802078	1211
1212	0.000455032	22.5675	0.591288	0.000263825	0.000303317	-3.83478e-05	-3.04958e-05	1.1124e-05	-0.00029667	0.0306379	0.0233307	-0.000897616	-0.000279348	-4.75509e-05	0.000191208	0.000158992	4.31934e-05	6.29687e-06	6.64445e-06	5.54923e-06	0.00013665	0.00312461	0.00132425	0.000153757	7.02511e-05	1.32851e-05	1.20262	1212
1213	0.00141056	14.7221	0.339833	0.000719605	0.000671543	7.54148e-06	4.16456e-05	-3.27926e-05	-3.4983e-05	0.00337192	-0.0562349	-0.00254762	0.000356399	-3.11965e-05	0.000690956	0.000158627	2.93435e-05	6.02998e-06	4.13201e-06	6.59574e-06	6.92009e-06	0.000931024	0.00512675	0.000128204	4.79275e-05	4.89821e-06	4.35585	1213
1214	0.000692429	14.047	0.393481	0.00058664	0.000571346	1.65748e-05	4.97847e-05	-4.00956e-05	-7.94352e-07	0.0051053	-0.0372212	-0.00232447	0.000437945	-2.85485e-05	0.000105789	0.000156625	2.96336e-05	6.08234e-06	4.24286e-06	6.58908e-06	2.79484e-07	0.000940976	0.00403607	0.000126328	4.80659e-05	5.00735e-06	0.675427	1214
1215	0.000769111	16.2279	0.302193	0.000880476	0.000735571	-3.02479e-05	1.4116e-05	-1.71441e-05	-3.80813e-05	0.00345972	-0.0289385	-0.00301746	0.000262232	-2.50211e-05	-0.000111365	0.000158959	3.19015e-05	6.59039e-06	3.97474e-06	6.76044e-06	6.95938e-06	0.00095081	0.00423864	0.000201415	4.8204e-05	6.73307e-06	-0.700591	1215
1216	0.000181284	19.4767	0.420315	0.000209166	0.000466137	-3.45462e-05	-2.36647e-05	-2.98486e-06	-0.000332943	0.0104833	0.0255018	-0.000549655	-0.000282082	7.47341e-05	-2.78815e-05	0.000158888	3.80653e-05	6.1702e-06	6.56147e-06	5.60962e-06	0.000138326	0.0028076	0.00178354	0.000140629	6.58301e-05	9.44576e-06	-0.175479	1216
1217	0.000129726	20.2934	0.381485	0.000222736	0.000344975	-3.73586e-05	-2.12947e-05	3.22856e-06	-0.000237631	0.0114725	0.140538	-0.000368081	-0.00019247	5.1877e-05	-9.30095e-05	0.00015857	3.76097e-05	7.93894e-06	5.85328e-06	6.73253e-06	9.73418e-05	0.00287716	0.025285	0.000121228	5.96334e-05	9.77473e-06	-0.586551	1217
1218	0.000128978	25.5	0.43533	0.000285739	0.000165819	2.60227e-05	-1.0487e-05	1.95675e-05	-2.83789e-06	0.0174128	0.0152482	0.000793212	-0.000284653	4.49987e-05	-0.000156761	0.000158704	4.33219e-05	1.13416e-05	1.35316e-05	5.94353e-06	7.17465e-06	0.00150555	0.00141836	0.000182783	6.9423e-05	7.35531e-06	-0.987758	1218
1219	0.000325879	22.2559	0.195953	0.000198192	0.000346937	-2.06253e-06	-2.54152e-06	5.90902e-06	-0.000193855	0.00217913	-0.293837	-0.000255738	-0.000157175	8.16549e-05	0.000127687	0.000158717	3.99513e-05	8.20369e-06	6.76769e-06	6.81421e-06	0.00012899	0.00297315	0.091733	0.000125495	6.72741e-05	1.25865e-05	0.804489	1219
1220	0.000814281	14.9125	0.310464	0.0007258	0.000626119	1.62532e-05	4.23971e-05	-2.46545e-05	-3.48955e-05	0.000641547	-0.0293387	-0.00105237	0.000327136	-4.208e-06	8.84808e-05	0.000158491	2.95488e-05	6.679e-06	4.20796e-06	6.49808e-06	6.94548e-06	0.000894781	0.00194905	0.000175046	4.75747e-05	5.59481e-06	0.558271	1220
1221	0	23.9616	0.434556	8.94668e-05	0.00026413	-1.18229e-05	-2.48366e-05	1.979e-06	-0.000163757	0.00645395	0.217997	-0.000320095	-0.000198817	1.66445e-05	-8.94668e-05	0.000158831	4.45193e-05	7.11868e-06	8.25816e-06	5.73369e-06	9.65203e-05	0.00325674	0.0172703	0.000127668	7.37831e-05	1.22909e-05	-0.563282	1221
1222	0.000355319	22.7844	0.389759	0.000316485	0.000159223	2.26466e-05	-5.07455e-06	1.32202e-05	-4.26821e-06	0.0183753	0.0126837	0.000787517	-0.000236264	3.52661e-05	3.88335e-05	0.000158929	3.87045e-05	1.07446e-05	1.23968e-05	5.97442e-06	7.16653e-06	0.00137069	0.00141119	0.000180783	6.3234e-05	6.18487e-06	0.244345	1222
1223	0.000114702	22.1733	0.37744	0.000201004	0.000229258	1.5813e-05	3.45764e-06	6.51827e-06	-2.46455e-07	0.012324	0.414915	-0.000266089	-9.4502e-05	3.30658e-05	-8.63019e-05	0.000159123	4.19176e-05	7.82247e-06	5.49027e-06	6.71176e-06	2.81362e-07	0.00291723	0.0724643	0.000144594	6.9058e-05	1.327e-05	-0.542361	1223
1224	0.000365362	28.2036	0.466626	0.000236872	4.25925e-05	6.98095e-06	-4.30095e-05	7.45312e-06	-6.40766e-05	0.016545	0.021138	0.000670372	-8.73148e-05	6.35853e-05	0.000128489	0.000158481	4.65664e-05	1.16078e-05	1.47958e-05	6.02412e-06	0.000109328	0.00187089	0.00116479	0.000179495	7.3309e-05	1.48339e-05	0.810758	1224
1225	0.000124429	23.1878	0.589259	0.000128537	0.000354844	-2.58858e-05	-3.03421e-05	7.69969e-07	-0.000320867	0.0258362	0.0199253	-0.00125308	-0.000271682	-7.65204e-05	-4.10783e-06	0.000157672	4.2736e-05	6.31482e-06	6.59779e-06	5.4073e-06	0.000137084	0.00295159	0.00117172	0.000157157	7.46073e-05	1.31056e-05	-0.0260531	1225
1226	0.000557049	18.2972	0.52483	0.000576604	0.000547736	-2.11625e-05	2.20049e-06	-9.62564e-06	-6.24391e-07	0.00404451	0.187761	-0.00298824	0.000329095	-1.25575e-05	-1.95551e-05	0.000158866	3.51889e-05	6.76873e-06	4.02733e-06	6.85906e-06	2.80234e-07	0.00104665	0.0147836	0.000184269	5.11347e-05	6.91167e-06	-0.123091	1226
1227	0.000523929	19.9236	0.362241	0.00032318	0.000255303	8.17943e-06	1.25455e-05	9.31266e-06	-7.90963e-06	0.020737	0.00563844	0.000617205	-0.000309363	1.505e-05	0.00020075	0.000158949	3.58133e-05	1.00728e-05	1.00539e-05	5.84689e-06	7.16615e-06	0.0011758	0.00137501	0.000163774	5.90704e-05	5.85963e-06	1.26298	1227
1228	0.000297224	15.2783	0.407222	0.000664527	0.000520987	8.85498e-05	7.42145e-05	-3.40996e-05	-2.91711e-05	0.00430532	-0.0299924	-0.00137089	0.000380434	-5.0855e-06	-0.000367304	0.000157806	3.04141e-05	8.02148e-06	4.47174e-06	6.01318e-06	6.89492e-06	0.000990835	0.0021948	0.000126528	4.75559e-05	5.0575e-06	-2.32757	1228
1229	0.000227919	14.8008	0.410559	0.000580793	0.00048874	7.8321e-05	7.39372e-05	-3.7168e-05	-2.87285e-05	0.0051472	-0.0303129	-0.00142338	0.000424367	-8.16128e-06	-0.000352874	0.000158412	2.99145e-05	7.60161e-06	4.46405e-06	6.11816e-06	6.89601e-06	0.000960168	0.0023602	0.000126997	4.80004e-05	5.05419e-06	-2.22757	1229
1230	2.68715e-05	24.0059	0.403918	0.00015038	0.000295726	-1.38041e-05	-2.13086e-05	-4.79748e-06	-0.00018963	0.00507409	0.229118	-0.000411747	-0.000202197	1.04509e-05	-0.000123509	0.000159022	4.36231e-05	7.07021e-06	7.64751e-06	5.69855e-06	9.67082e-05	0.00316422	0.0186698	0.000125156	7.42366e-05	1.2294e-05	-0.776677	1230
1231	0.000887959	18.7058	0.38194	0.000626639	0.00073632	-1.53058e-05	1.40609e-05	-3.38245e-05	-0.00925725	0.0116082	0.0139667	-0.00135098	-0.000364437	3.8564e-05	0.00026132	0.000158053	3.5047e-05	7.37251e-06	4.30725e-06	6.47249e-06	0.00221246	0.00128481	0.00156704	0.000189396	5.50918e-05	8.15078e-06	1.65337	1231
1232	0.000368613	21.7644	0.641245	0.000270605	0.000224908	1.4574e-05	1.93541e-05	9.96223e-06	-2.72474e-07	0.0147321	0.335378	-0.0013465	0.000227379	4.52998e-05	9.80079e-05	0.00015854	4.13484e-05	7.37629e-06	4.50088e-06	6.79811e-06	2.80835e-07	0.00214651	0.0225001	0.000179452	5.97384e-05	8.38699e-06	0.618192	1232
1233	0.000391951	22.8649	0.145912	0.000229133	0.000204729	-2.2862e-06	-1.27546e-05	1.31588e-05	-1.59325e-05	0.0111368	0.292738	-6.22621e-05	-3.56837e-05	6.32687e-05	0.000162818	0.0001588	4.23397e-05	8.27172e-06	6.94883e-06	7.09688e-06	1.09063e-05	0.00292911	0.121145	0.000138014	7.03823e-05	1.4592e-05	1.0253	1233
1234	0.000880581	21.6161	0.39043	0.000652755	0.000569966	2.0442e-05	-2.64418e-05	-4.14945e-05	-0.00160874	0.00842943	0.014888	-0.000612077	-0.000322199	0.000133935	0.000227827	0.00015833	3.82234e-05	6.95578e-06	6.05064e-06	6.17418e-06	0.000728784	0.00165834	0.00109951	0.000187551	6.60336e-05	1.03666e-05	1.43893	1234
1235	0.000354338	24.2736	0.303854	0.000390102	0.000190654	-1.89842e-06	-3.5759e-05	-7.35427e-06	0.000255796	0.0169996	0.0117847	0.00107809	-0.000241482	7.95519e-05	-3.57643e-05	0.000157112	4.14498e-05	1.11738e-05	1.17892e-05	6.18164e-06	0.000480984	0.00149991	0.00134442	0.000197278	6.54076e-05	1.23851e-05	-0.227636	1235
1236	0.00096387	20.0419	0.222162	0.000519193	0.000714643	5.94439e-06	2.75637e-05	-2.75178e-05	0.0064317	0.00112878	0.0048958	-0.00209109	-8.12908e-05	2.11048e-05	0.000444677	0.000158806	3.72183e-05	7.03013e-06	4.40418e-06	6.97025e-06	0.00219894	0.00101271	0.00152222	0.000239514	5.5369e-05	7.63008e-06	2.80013	1236
1237	0.000882531	15.4036	0.281274	0.000796208	0.000571469	3.25936e-05	4.43471e-05	-3.4779e-05	-3.29221e-05	0.000634113	-0.0169773	-0.000528924	0.000301702	1.97126e-05	8.63233e-05	0.000158173	3.00181e-05	7.03721e-06	4.18615e-06	6.64712e-06	6.95388e-06	0.000910217	0.00161653	0.000203511	4.86258e-05	6.39156e-06	0.545754	1237
1238	0.00080735	15.6475	0.289988	0.000657899	0.00068735	-2.28412e-05	2.15697e-05	-2.15304e-05	-3.84851e-05	0.00267261	-0.0450744	-0.00264367	0.00034789	-2.08975e-05	0.00014945	0.000156742	3.08586e-05	6.42769e-06	3.99658e-06	6.62733e-06	6.95016e-06	0.000910291	0.00439126	0.000172625	4.84296e-05	6.33869e-06	0.953483	1238
1239	0.000312916	26.7949	0.472768	0.000345432	0.000154878	2.83211e-05	-2.3958e-05	2.10177e-05	-3.55571e-06	0.0168291	0.0166395	0.000807857	-0.000264481	7.41116e-05	-3.25159e-05	0.000158396	4.55035e-05	1.1336e-05	1.41397e-05	6.08693e-06	7.19101e-06	0.00160229	0.00134458	0.000194437	7.41861e-05	1.18366e-05	-0.205282	1239
1240	0.000813045	15.1272	0.300569	0.000874863	0.000646943	4.52965e-06	4.03961e-05	-1.41763e-05	-3.58216e-05	0.00199517	-0.0369591	-0.00161148	0.000324858	-1.30846e-05	-6.18181e-05	0.00015845	3.01512e-05	6.49977e-06	4.24078e-06	6.69182e-06	6.9469e-06	0.000889069	0.00246824	0.000177233	4.81478e-05	5.60078e-06	-0.390143	1240
1241	0.000136909	14.4627	0.415856	0.000164606	0.000413319	7.79873e-05	8.17135e-05	-3.14387e-05	-2.678e-05	0.00735976	-0.0258569	-0.00127642	0.000456887	-3.041e-06	-2.76967e-05	0.000158102	2.99466e-05	7.31834e-06	4.50861e-06	6.19291e-06	6.89949e-06	0.00094435	0.00249747	0.000127972	4.88377e-05	5.09458e-06	-0.175182	1241
1242	8.37777e-05	22.1185	0.202344	0.000175908	0.000332557	-1.2119e-05	-1.63915e-05	8.79193e-07	-0.000175851	0.00591404	0.13766	-0.000228622	-0.000229816	5.74017e-05	-9.21306e-05	0.000158814	4.13695e-05	7.33083e-06	6.63364e-06	6.14279e-06	9.93104e-05	0.00315908	0.0324105	0.00012715	6.80969e-05	1.13296e-05	-0.580115	1242
1243	0.000126989	20.4086	0.300302	0.000213705	0.000321768	-2.31627e-05	-1.60735e-05	3.68694e-06	-0.000214678	0.0103972	0.145659	-0.000377048	-0.00017424	4.53552e-05	-8.67159e-05	0.000158211	3.7121e-05	7.79605e-06	5.90351e-06	6.6865e-06	9.72931e-05	0.00289507	0.0280491	0.000121672	6.09881e-05	1.02947e-05	-0.548102	1243
[truncated: 2,668 more rows]
